# Supplementary material for: Mechanisms and heterogeneity of in situ mineral processing by the marine nitrogen fixer Trichodesmium revealed by single-colony metaproteomics
Source: ISME Commun. 2021 Jul 13;1:35. doi: 10.1038/s43705-021-00034-y (PMC9723768; doi:10.1038/s43705-021-00034-y)
Supplement: Supplementary file 2 — Supplementary Table S1 [file 43705_2021_34_MOESM2_ESM.xlsx]

## Sheet: Sheet1
Table S1. Metagenome Kaiju read taxonomy for Trichodesmium-enriched metaproteomes (includes Trichodesmium and closely associated epibionts)
From Held et al., 2021 "Mechanisms and heterogeneity of in situ mineral processing by the marine nitrogen fixer Trichodesmium revealed by single colony metaproteomics"
Colonies were hand-picked from the plankton net and washed in surface seawater prior to metagenome sequencing
Trichodesmium are in the Oscillatoriales order
Subsequent assembly showed that an uncharacterized Trichodesmium thebuatii MAG dominated the tricho-specific read recruiting (data not shown)
% Reads	# Reads	Order
14.45	6811624	Oscillatoriales
0.819035	386088	Nostocales
0.636459	300023	Cytophagales
0.396516	186915	Chroococcales
0.285369	134521	Synechococcales
0.180643	85154	Rhodobacterales
0.124783	58822	Flavobacteriales
0.121285	57173	Burkholderiales
0.118432	55828	Lactobacillales
0.111802	52703	Enterobacterales
0.106711	50303	Bacillales
0.090145	42494	Rhizobiales
0.084980	40059	Clostridiales
0.078788	37140	Streptomycetales
0.078391	36953	Pseudomonadales
0.074598	35165	Rhodospirillales
0.072822	34328	Saccharomycetales
0.072472	34163	Alteromonadales
0.059748	28165	Pleurocapsales
0.049984	23562	Hypocreales
0.047143	22223	Oceanospirillales
0.046889	22103	Choanoflagellida
0.043670	20586	Corynebacteriales
0.043176	20353	Mucorales
0.037012	17447	Eurotiales
0.036884	17387	Micrococcales
0.033859	15961	Agaricales
0.032370	15259	Kinetoplastida
0.032188	15173	Vibrionales
0.031411	14807	Haemosporida
0.031301	14755	Thalassiosirales
0.030484	14370	Bacteroidales
0.029222	13775	Suessiales
0.028532	13450	Glomerales
0.028437	13405	Sphingobacteriales
0.025919	12218	Sphingomonadales
0.025605	12070	Thiotrichales
0.024084	11353	Eucoccidiorida
0.023638	11143	Pucciniales
0.022474	10594	Planctomycetales
0.022429	10573	Myxococcales
0.021458	10115	Xanthomonadales
0.021265	10024	Streptosporangiales
0.020881	9843	Pseudonocardiales
0.020514	9670	Ustilaginales
0.019951	9405	Desulfobacterales
0.019459	9173	Saprospirales
0.019258	9078	Piroplasmida
0.018182	8571	Chitinophagales
0.018174	8567	Pelagibacterales
0.018102	8533	Chlamydomonadales
0.016729	7886	Campylobacterales
0.016481	7769	Peronosporales
0.016447	7753	Capnodiales
0.016057	7569	Diversisporales
0.015821	7458	Sporadotrichida
0.015702	7402	Polyporales
0.015183	7157	Chromatiales
0.015081	7109	Micromonosporales
0.014540	6854	Helotiales
0.014381	6779	Pleosporales
0.012834	6050	Xylariales
0.012756	6013	Rickettsiales
0.012404	5847	Acytosteliales
0.012113	5710	Propionibacteriales
0.011740	5534	Harpellales
0.011631	5483	Protosteliales
0.011443	5394	Saprolegniales
0.011063	5215	Chaetothyriales
0.010989	5180	Methylococcales
0.010819	5100	Chlamydiales
0.010441	4922	Chroococcidiopsidales
0.010331	4870	Onygenales
0.010299	4855	Neocallimastigales
0.010276	4844	Cellvibrionales
0.010191	4804	Mamiellales
0.010151	4785	Marinilabiliales
0.026670	12572	Viruses
1.564480	737486	cannot be assigned to a order
0.629455	296721	belong to a order with less than 0.01% of all reads
78.5566	7031093	unclassified
