# Supplementary material for: Mechanisms and heterogeneity of in situ mineral processing by the marine nitrogen fixer Trichodesmium revealed by single-colony metaproteomics
Source: ISME Commun. 2021 Jul 13;1:35. doi: 10.1038/s43705-021-00034-y (PMC9723768; doi:10.1038/s43705-021-00034-y)
Supplement: Supplementary file 4 — Supplementary Table S4 [file 43705_2021_34_MOESM4_ESM.xlsx]

## Sheet: 190116_finaldataset_annotated.c
Table S4. Relative protein abundance data for population metaproteome (triplicate samples)
From Held et al., 2021 "Mechanisms and heterogeneity of in situ mineral processing by the marine nitrogen fixer Trichodesmium revealed by single colony metaproteomics"
Values are reported as summed top 3 total precursor intensity, normalized to equalize total sample intensities
Values reported have a 0.1% peptide FDR and 1.2% protein FDR; decoy hits have been filtered out.
Taxonomic and functional annotations are reported as provided by the original sequencing project (JGI genome ID 2156126005)
Protein Accession	Tricolim_19a	Tricolim_19b	Tricolim_19c	Taxonomy	Protein Product Name	KO Annotation	Pfam Annotation
MYG_HORSE	188670000	218600000	249480000
TCCM_0939.00000010	97213000	61787000	140010000	Bacteria;Cyanobacteria;unclassified;Oscillatoriales;unclassified;Trichodesmium;erythraeum;Trichodesmium erythraeum IMS101	chaperonin GroL	KO:K04077	pfam00118
TCCM_0662.00000020	263380000	333350000	585140000	Bacteria;Cyanobacteria;unclassified;Oscillatoriales;unclassified;Trichodesmium;erythraeum;Trichodesmium erythraeum IMS101	Phycobilisome protein.	KO:K05376	pfam00502
TCCM_0662.00000030	330340000	233420000	587070000	Bacteria;Cyanobacteria;unclassified;Oscillatoriales;unclassified;Trichodesmium;erythraeum;Trichodesmium erythraeum IMS101	Phycobilisome protein.	KO:K05377	pfam00502
TCCM_0011.00000280	127580000	91137000	224930000	Bacteria;Cyanobacteria;unclassified;Oscillatoriales;unclassified;Trichodesmium;erythraeum;Trichodesmium erythraeum IMS101	F0F1-type ATP synthase, beta subunit	KO:K02112	pfam00006
TCCM_0237.00000020	73190000	43062000	135380000	Bacteria;Cyanobacteria;unclassified;Oscillatoriales;unclassified;Trichodesmium;erythraeum;Trichodesmium erythraeum IMS101	translation elongation factor TU	KO:K02358	pfam00009
TCCM_0495.00000020	83518000	47075000	121380000	Bacteria;Cyanobacteria;unclassified;Oscillatoriales;unclassified;Trichodesmium;erythraeum;Trichodesmium erythraeum IMS101	Ribulose 1,5-bisphosphate carboxylase, large subunit	KO:K01601	pfam00016
TCCM_0797.00000220	197490000	120180000	305150000	Bacteria;Cyanobacteria;unclassified;Oscillatoriales;unclassified;Trichodesmium;erythraeum;Trichodesmium erythraeum IMS101	allophycocyanin, beta subunit	KO:K02093	pfam00502
TCCM_0240.00000030	77939000	56241000	172770000	Bacteria;Cyanobacteria;unclassified;Oscillatoriales;unclassified;Trichodesmium;erythraeum;Trichodesmium erythraeum IMS101	proton translocating ATP synthase, F1 alpha subunit	KO:K02111	pfam00006
TCCM_0097.00000010	87552000	73136000	158520000	Bacteria;Cyanobacteria;unclassified;Oscillatoriales;unclassified;Trichodesmium;erythraeum;Trichodesmium erythraeum IMS101	glutamine synthetase, type I	KO:K01915	pfam00120
TCCM_0797.00000210	168370000	122200000	337260000	Bacteria;Cyanobacteria;unclassified;Oscillatoriales;unclassified;Trichodesmium;erythraeum;Trichodesmium erythraeum IMS101	Phycobilisome protein.	KO:K02092	pfam00502
TCCM_0640.00000010	83177000	74861000	149210000	Bacteria;Cyanobacteria;unclassified;Oscillatoriales;unclassified;Trichodesmium;erythraeum;Trichodesmium erythraeum IMS101	flavodoxin, long chain	KO:K03839	pfam00258
TCCM_0139.00000020	34683000	30410000	60580000	Bacteria;Cyanobacteria;unclassified;Oscillatoriales;unclassified;Trichodesmium;erythraeum;Trichodesmium erythraeum IMS101	Carbohydrate-selective porin, OprB family./S-layer homology domain.		pfam04966
TCCM_0184.00000120	99345000	65024000	74261000	Bacteria;Cyanobacteria;unclassified;Oscillatoriales;unclassified;Trichodesmium;erythraeum;Trichodesmium erythraeum IMS101	Peroxiredoxin		pfam08534
TCCM_0544.00000210	210130000	160380000	307010000	Bacteria;Cyanobacteria;unclassified;Oscillatoriales;unclassified;Trichodesmium;erythraeum;Trichodesmium erythraeum IMS101	phycocyanin, beta subunit	KO:K02285	pfam00502
TCCM_0544.00000220	173780000	125150000	294350000	Bacteria;Cyanobacteria;unclassified;Oscillatoriales;unclassified;Trichodesmium;erythraeum;Trichodesmium erythraeum IMS101	phycocyanin, alpha subunit	KO:K02284	pfam00502
TCCM_0139.00000040	38385000	31335000	70563000	Bacteria;Cyanobacteria;unclassified;Oscillatoriales;unclassified;Trichodesmium;erythraeum;Trichodesmium erythraeum IMS101	Carbohydrate-selective porin, OprB family./S-layer homology domain.		pfam04966
TCCM_0562.00000010	44026000	34858000	98815000	Bacteria;Cyanobacteria;unclassified;Oscillatoriales;unclassified;Trichodesmium;erythraeum;Trichodesmium erythraeum IMS101	Carbohydrate-selective porin, OprB family./S-layer homology domain.		pfam04966
TCCM_0822.00000010	103790000	149770000	215940000	Bacteria;Cyanobacteria;unclassified;Oscillatoriales;unclassified;Trichodesmium;erythraeum;Trichodesmium erythraeum IMS101	Phycobilisome protein.	KO:K05377	pfam00502
TCCM_0700.00000010	20927000	18478000	38749000	Bacteria;Cyanobacteria;unclassified;Oscillatoriales;unclassified;Trichodesmium;erythraeum;Trichodesmium erythraeum IMS101	S-adenosylmethionine synthetase	KO:K00789	pfam02773
TCCM_1000.00000030	50481000	25084000	91278000	Bacteria;Cyanobacteria;unclassified;Oscillatoriales;unclassified;Trichodesmium;erythraeum;Trichodesmium erythraeum IMS101	Chaperonin GroEL (HSP60 family)	KO:K04077	pfam00118
TCCM_0822.00000040	273400000	122150000	351480000	Bacteria;Cyanobacteria;unclassified;Oscillatoriales;unclassified;Trichodesmium;erythraeum;Trichodesmium erythraeum IMS101	Phycobilisome protein.	KO:K05376	pfam00502
TCCM_0183.00000190	74529000	62355000	150330000	Bacteria;Cyanobacteria;unclassified;Oscillatoriales;unclassified;Trichodesmium;erythraeum;Trichodesmium erythraeum IMS101	S-adenosylhomocysteine hydrolase	KO:K01251	pfam00670
TCCM_1000.00000040	42013000	33417000	104560000	Bacteria;Cyanobacteria;unclassified;Oscillatoriales;unclassified;Trichodesmium;erythraeum;Trichodesmium erythraeum IMS101	Chaperonin GroEL (HSP60 family)	KO:K04077	pfam00118
TCCM_0616.00000020	86716000	65301000	139430000	Bacteria;Cyanobacteria;unclassified;Oscillatoriales;unclassified;Trichodesmium;erythraeum;Trichodesmium erythraeum IMS101	superoxide dismutase, Ni	KO:K00518	pfam09055
TCCM_0707.00000730	112030000	90906000	201030000	Bacteria;Cyanobacteria;unclassified;Nostocales;Nostocaceae;Raphidiopsis;brookii;Raphidiopsis brookii D9
TCCM_0102.00001950	136070000	124710000	424480000	Bacteria;Cyanobacteria;unclassified;Oscillatoriales;unclassified;Trichodesmium;erythraeum;Trichodesmium erythraeum IMS101
TCCM_0851.00000010	8642400	6791900	14795000	Bacteria;Cyanobacteria;unclassified;Oscillatoriales;unclassified;Trichodesmium;erythraeum;Trichodesmium erythraeum IMS101	polyribonucleotide nucleotidyltransferase	KO:K00962	pfam03725
TCCM_0062.00000160	15540000	9984600	23737000	Bacteria;Cyanobacteria;unclassified;Oscillatoriales;unclassified;Trichodesmium;erythraeum;Trichodesmium erythraeum IMS101	transaldolase	KO:K00616	pfam00923
TCCM_0857.00000020	31169000	21112000	82667000	Bacteria;Cyanobacteria;unclassified;Oscillatoriales;unclassified;Trichodesmium;erythraeum;Trichodesmium erythraeum IMS101	fructose-bisphosphate aldolase, class II, Calvin cycle subtype	KO:K01624	pfam01116
TCCM_0522.00000010	128090000	90425000	171610000	Bacteria;Actinobacteria;Actinobacteria;Actinomycetales;Nocardiaceae;Rhodococcus;equi;Rhodococcus equi ATCC 33707	Arylsulfatase A and related enzymes		pfam00884
TCCM_0208.00000030	23505000	20877000	43848000	Bacteria;Cyanobacteria;unclassified;Oscillatoriales;unclassified;Trichodesmium;erythraeum;Trichodesmium erythraeum IMS101	Glucose-6-phosphate isomerase	KO:K01810	pfam00342
TCCM_0472.00000070	44358000	39681000	102320000	Bacteria;Cyanobacteria;unclassified;Oscillatoriales;unclassified;Trichodesmium;erythraeum;Trichodesmium erythraeum IMS101	Carbon dioxide concentrating mechanism/carboxysome shell protein	KO:K08696	pfam00936
TCCM_0496.00000260	87119000	93917000	155730000	Bacteria;Cyanobacteria;unclassified;Oscillatoriales;unclassified;Trichodesmium;erythraeum;Trichodesmium erythraeum IMS101	cyanobactin maturation protease, PatA/PatG family
TCCM_0692.00000100	37976000	31410000	51788000	Bacteria;Cyanobacteria;unclassified;Oscillatoriales;unclassified;Trichodesmium;erythraeum;Trichodesmium erythraeum IMS101	fructose-1,6-bisphosphatase, class II	KO:K11532	pfam03320
TCCM_0872.00002580	103490000	25412000	144550000	Bacteria;Cyanobacteria;unclassified;Oscillatoriales;unclassified;Trichodesmium;erythraeum;Trichodesmium erythraeum IMS101	Chaperonin GroEL (HSP60 family)	KO:K04077	pfam00118
TCCM_0154.00000330	41535000	24626000	24716000	Bacteria;Cyanobacteria;unclassified;Oscillatoriales;unclassified;Trichodesmium;erythraeum;Trichodesmium erythraeum IMS101	Ribulose bisphosphate carboxylase small subunit	KO:K01602	pfam00101
TCCM_0197.00000070	32037000	26525000	58580000	Bacteria;Cyanobacteria;unclassified;Oscillatoriales;unclassified;Trichodesmium;erythraeum;Trichodesmium erythraeum IMS101	Molecular chaperone	KO:K04043	pfam00012
TCCM_0570.00000250	25165000	18209000	33285000	Bacteria;Cyanobacteria;unclassified;Oscillatoriales;unclassified;Trichodesmium;erythraeum;Trichodesmium erythraeum IMS101	Molecular chaperone	KO:K04043	pfam00012
TCCM_0196.00000230	37939000	30449000	60602000	Bacteria;Cyanobacteria;unclassified;Oscillatoriales;unclassified;Trichodesmium;erythraeum;Trichodesmium erythraeum IMS101	Transketolase	KO:K00615	pfam00456
TCCM_0274.00003180	27506000	13423000	48912000
TCCM_0664.00000010	38423000	31030000	79646000	Bacteria;Cyanobacteria;unclassified;Oscillatoriales;unclassified;Trichodesmium;erythraeum;Trichodesmium erythraeum IMS101	3-phosphoglycerate kinase	KO:K00927	pfam00162
TCCM_0037.00000190	30928000	24891000	61315000			KO:K00435	pfam13385
TCCM_0927.00000010	16791000	11974000	23409000	Bacteria;Cyanobacteria;unclassified;Oscillatoriales;unclassified;Trichodesmium;erythraeum;Trichodesmium erythraeum IMS101	ATPases with chaperone activity, ATP-binding subunit	KO:K03696	pfam07724
TCCM_0427.00000140	13623000	11891000	25451000	Bacteria;Cyanobacteria;unclassified;Oscillatoriales;unclassified;Trichodesmium;erythraeum;Trichodesmium erythraeum IMS101	nitrogenase molybdenum-iron protein alpha chain	KO:K02586	pfam00148
TCCM_0550.00000800	35400000	35616000	73426000
TCCM_0263.00000200	57345000	30253000	108660000	Bacteria;Cyanobacteria;unclassified;Chroococcales;unclassified;Thermosynechococcus;elongatus;Thermosynechococcus elongatus BP-1	Chaperonin GroEL (HSP60 family)	KO:K04077	pfam00118
TCCM_0584.00000030	44352000	38498000	50040000	Bacteria;Cyanobacteria;unclassified;Oscillatoriales;unclassified;Trichodesmium;erythraeum;Trichodesmium erythraeum IMS101	Phycobilisome Linker polypeptide./CpcD/allophycocyanin linker domain.	KO:K05380	pfam00427
TCCM_0236.00000020	33439000	29812000	75685000	Bacteria;Cyanobacteria;unclassified;Oscillatoriales;unclassified;Trichodesmium;erythraeum;Trichodesmium erythraeum IMS101	plastocyanin	KO:K02638	pfam00127
TCCM_0439.00000030	19080000	15477000	69872000	Bacteria;Cyanobacteria;unclassified;Oscillatoriales;unclassified;Trichodesmium;erythraeum;Trichodesmium erythraeum IMS101	Peroxiredoxin		pfam00578
TCCM_0155.00000010	11253000	7953000	15968000	Bacteria;Cyanobacteria;unclassified;Oscillatoriales;unclassified;Trichodesmium;erythraeum;Trichodesmium erythraeum IMS101	Membrane protease subunits, stomatin/prohibitin homologs		pfam01145
TCCM_0164.00000130	31484000	26970000	66052000	Bacteria;Cyanobacteria;unclassified;Oscillatoriales;unclassified;Trichodesmium;erythraeum;Trichodesmium erythraeum IMS101	Uridine kinase	KO:K00855	pfam00485
TCCM_0780.00000030	38279000	29050000	39988000	Bacteria;Cyanobacteria;unclassified;Oscillatoriales;unclassified;Trichodesmium;erythraeum;Trichodesmium erythraeum IMS101
TCCM_0152.00001960	79146000	50130000	66634000
TCCM_0779.00001180	125880000	58733000	160720000	Eukaryota;Arthropoda;Insecta;Diptera;Drosophilidae;Drosophila;melanogaster;Drosophila melanogaster y; cn bw sp	Histones H3 and H4	KO:K11254	pfam00125
TCCM_1000.00000010	48074000	51296000	105610000	Bacteria;Cyanobacteria;unclassified;Oscillatoriales;unclassified;Trichodesmium;erythraeum;Trichodesmium erythraeum IMS101	Co-chaperonin GroES (HSP10)		pfam00166
TCCM_0584.00000020	11941000	14020000	28802000	Bacteria;Cyanobacteria;unclassified;Oscillatoriales;unclassified;Trichodesmium;erythraeum;Trichodesmium erythraeum IMS101	Phycobilisome Linker polypeptide./CpcD/allophycocyanin linker domain.		pfam00427
TCCM_0151.00000020	12710000	6579300	25356000	Bacteria;Cyanobacteria;unclassified;Oscillatoriales;unclassified;Trichodesmium;erythraeum;Trichodesmium erythraeum IMS101	D-3-phosphoglycerate dehydrogenase	KO:K00058	pfam02826
TCCM_0786.00000010	14031000	10682000	19987000	Bacteria;Cyanobacteria;unclassified;Oscillatoriales;unclassified;Trichodesmium;erythraeum;Trichodesmium erythraeum IMS101	Ribulose bisphosphate carboxylase small subunit	KO:K08698	pfam00101
TCCM_0644.00000020	18673000	13252000	31546000	Bacteria;Cyanobacteria;unclassified;Oscillatoriales;unclassified;Trichodesmium;erythraeum;Trichodesmium erythraeum IMS101	Polyketide synthase modules and related proteins		pfam14765
TCCM_0662.00000040	32383000	30918000	56712000	Bacteria;Cyanobacteria;unclassified;Oscillatoriales;unclassified;Trichodesmium;erythraeum;Trichodesmium erythraeum IMS101	Phycobilisome Linker polypeptide./CpcD/allophycocyanin linker domain.		pfam00427
TCCM_0522.00000020	82242000	51628000	158060000	Bacteria;Actinobacteria;Actinobacteria;Actinomycetales;Nocardiaceae;Rhodococcus;erythropolis;Rhodococcus erythropolis PR4	Arylsulfatase A and related enzymes		pfam00884
TCCM_0099.00000050	19549000	14759000	36071000	Bacteria;Cyanobacteria;unclassified;Oscillatoriales;unclassified;Trichodesmium;erythraeum;Trichodesmium erythraeum IMS101	nitrogenase molybdenum-iron protein beta chain	KO:K02591	pfam00148
TCCM_0501.00000130	8421100	4951300	14048000	Bacteria;Cyanobacteria;unclassified;Oscillatoriales;unclassified;Trichodesmium;erythraeum;Trichodesmium erythraeum IMS101	translation elongation factor EF-G	KO:K02355	pfam00009
TCCM_0989.00000210	123840000	83238000	217900000	Bacteria;Cyanobacteria;unclassified;Oscillatoriales;unclassified;Trichodesmium;erythraeum;Trichodesmium erythraeum IMS101	F0F1-type ATP synthase, beta subunit	KO:K02112	pfam02874
TCCM_0310.00000010	45599000	30426000	83262000	Bacteria;Cyanobacteria;unclassified;Oscillatoriales;unclassified;Trichodesmium;erythraeum;Trichodesmium erythraeum IMS101
TCCM_0240.00000040	11477000	12515000	27915000	Bacteria;Cyanobacteria;unclassified;Oscillatoriales;unclassified;Trichodesmium;erythraeum;Trichodesmium erythraeum IMS101	ATP synthase, F1 delta subunit	KO:K02113	pfam00213
TCCM_0342.00000010	17386000	11222000	33834000	Bacteria;Cyanobacteria;unclassified;Oscillatoriales;unclassified;Trichodesmium;erythraeum;Trichodesmium erythraeum IMS101	transaldolase, mycobacterial type	KO:K00616	pfam00923
TCCM_0649.00000040	25500000	21751000	50472000	Bacteria;Cyanobacteria;unclassified;Oscillatoriales;unclassified;Trichodesmium;erythraeum;Trichodesmium erythraeum IMS101	Glyceraldehyde-3-phosphate dehydrogenase/erythrose-4-phosphate dehydrogenase	KO:K00150	pfam00044
TCCM_0040.00000020	8913500	9241800	21452000	Bacteria;Cyanobacteria;unclassified;Oscillatoriales;unclassified;Trichodesmium;erythraeum;Trichodesmium erythraeum IMS101	Sulfite reductase, alpha subunit (flavoprotein)	KO:K02641	pfam00175
TCCM_0486.00000180	167160000	59993000	230950000	Bacteria;Cyanobacteria;unclassified;Oscillatoriales;unclassified;Trichodesmium;erythraeum;Trichodesmium erythraeum IMS101	Phycobilisome protein.	KO:K05376	pfam00502
TCCM_0754.00000050	14090000	8891600	18060000	Bacteria;Cyanobacteria;unclassified;Oscillatoriales;unclassified;Trichodesmium;erythraeum;Trichodesmium erythraeum IMS101	Phycobilisome Linker polypeptide.	KO:K02096	pfam00427
TCCM_0346.00000180	21161000	20308000	50642000	Bacteria;Cyanobacteria;unclassified;Oscillatoriales;unclassified;Trichodesmium;erythraeum;Trichodesmium erythraeum IMS101	nitrogenase iron protein	KO:K02588	pfam00142
TCCM_0318.00000030	32957000	26784000	52960000	Bacteria;Cyanobacteria;unclassified;Oscillatoriales;unclassified;Trichodesmium;erythraeum;Trichodesmium erythraeum IMS101	photosystem II chlorophyll-binding protein CP47	KO:K02704	pfam00421
TCCM_0634.00000020	13081000	12470000	23686000	Bacteria;Cyanobacteria;unclassified;Oscillatoriales;unclassified;Trichodesmium;erythraeum;Trichodesmium erythraeum IMS101	Phycobilisome Linker polypeptide.	KO:K02290	pfam00427
TCCM_0618.00000030	8312200	5415500	13844000	Bacteria;Cyanobacteria;unclassified;Oscillatoriales;unclassified;Trichodesmium;erythraeum;Trichodesmium erythraeum IMS101	glycogen/starch/alpha-glucan phosphorylases	KO:K00688	pfam00343
TCCM_0240.00000020	32078000	29236000	56832000	Bacteria;Cyanobacteria;unclassified;Oscillatoriales;unclassified;Trichodesmium;erythraeum;Trichodesmium erythraeum IMS101	ATP synthase, F1 gamma subunit	KO:K02115	pfam00231
TCCM_0342.00000020	6934800	4880600	14981000	Bacteria;Cyanobacteria;unclassified;Oscillatoriales;unclassified;Trichodesmium;erythraeum;Trichodesmium erythraeum IMS101	glucose-6-phosphate 1-dehydrogenase	KO:K00036	pfam02781
TCCM_0118.00002690	91988000	88345000	160920000	Bacteria;Actinobacteria;Actinobacteria;Actinomycetales;Nocardiaceae;Rhodococcus;equi;Rhodococcus equi 103S	Arylsulfatase A and related enzymes
TCCM_0924.00000010	18067000	18060000	22561000	Bacteria;Cyanobacteria;unclassified;Oscillatoriales;unclassified;Trichodesmium;erythraeum;Trichodesmium erythraeum IMS101	Cna protein B-type domain.		pfam13620
TCCM_0822.00000130	8527300	734310	4488900	Bacteria;Cyanobacteria;unclassified;Oscillatoriales;unclassified;Trichodesmium;erythraeum;Trichodesmium erythraeum IMS101	Secreted and surface protein containing fasciclin-like repeats		pfam02469
TCCM_0189.00000040	79024000	66012000	136060000	Bacteria;Cyanobacteria;unclassified;Oscillatoriales;unclassified;Trichodesmium;erythraeum;Trichodesmium erythraeum IMS101
TCCM_0002.00000010	11399000	12305000	23592000	Bacteria;Cyanobacteria;unclassified;Oscillatoriales;unclassified;Trichodesmium;erythraeum;Trichodesmium erythraeum IMS101	Transketolase		pfam00456
TCCM_0789.00003890	158540000	144340000	196170000	Eukaryota;Chordata;Actinopterygii;Cypriniformes;Cyprinidae;Danio;rerio;Danio rerio Tuebingen	Actin and related proteins	KO:K05692	pfam00022
TCCM_0012.00000020	21267000	18129000	40981000	Bacteria;Cyanobacteria;unclassified;Oscillatoriales;unclassified;Trichodesmium;erythraeum;Trichodesmium erythraeum IMS101	Nucleoside diphosphate kinase	KO:K00940	pfam00334
TCCM_0091.00000020	28501000	24807000	35755000	Bacteria;Cyanobacteria;unclassified;Oscillatoriales;unclassified;Trichodesmium;erythraeum;Trichodesmium erythraeum IMS101	photosystem I core protein PsaB	KO:K02690	pfam00223
TCCM_0517.00000150	25086000	17888000	41875000	Bacteria;Cyanobacteria;unclassified;Oscillatoriales;unclassified;Trichodesmium;erythraeum;Trichodesmium erythraeum IMS101	6-phosphogluconate dehydrogenase, decarboxylating	KO:K00033	pfam00393
TCCM_0078.00000260	17245000	13760000	36063000	Bacteria;Cyanobacteria;unclassified;Oscillatoriales;unclassified;Trichodesmium;erythraeum;Trichodesmium erythraeum IMS101	Molecular chaperone, HSP90 family	KO:K04079	pfam00183
TCCM_0018.00000050	16753000	11939000	31876000	Bacteria;Cyanobacteria;unclassified;Oscillatoriales;unclassified;Trichodesmium;erythraeum;Trichodesmium erythraeum IMS101	phosphate ABC transporter, phosphate-binding protein	KO:K02040	pfam12849
TCCM_0060.00000340	44786000	44418000	93186000
TCCM_0474.00000110	31824000	29816000	56568000	Bacteria;Actinobacteria;Actinobacteria;Actinomycetales;Mycobacteriaceae;Mycobacterium;smegmatis;Mycobacterium smegmatis MC2 155	Mannose-6-phosphate isomerase		pfam00190
TCCM_0254.00000150	9910700	7722500	13550000	Bacteria;Cyanobacteria;unclassified;Nostocales;Nostocaceae;Nodularia;spumigena;Nodularia spumigena CCY9414	Serine protease inhibitor		pfam00079
TCCM_0699.00000090	9275600	9797500	19426000	Bacteria;Cyanobacteria;unclassified;Oscillatoriales;unclassified;Trichodesmium;erythraeum;Trichodesmium erythraeum IMS101
TCCM_0310.00000020	8504700	9309500	16999000	Bacteria;Cyanobacteria;unclassified;Oscillatoriales;unclassified;Trichodesmium;erythraeum;Trichodesmium erythraeum IMS101	ATP-dependent metalloprotease FtsH	KO:K03798	pfam01434
TCCM_0275.00000010	6709200	5477700	10988000	Bacteria;Cyanobacteria;unclassified;Oscillatoriales;unclassified;Trichodesmium;erythraeum;Trichodesmium erythraeum IMS101	Predicted Zn-dependent peptidases, insulinase-like	KO:K06972	pfam08367
TCCM_0692.00000030	18441000	14796000	32054000	Bacteria;Cyanobacteria;unclassified;Oscillatoriales;unclassified;Trichodesmium;erythraeum;Trichodesmium erythraeum IMS101	Nitrogen regulatory protein PII	KO:K04751	pfam00543
TCCM_0898.00000030	17225000	10965000	29313000	Bacteria;Cyanobacteria;unclassified;Oscillatoriales;unclassified;Trichodesmium;erythraeum;Trichodesmium erythraeum IMS101	Trypsin-like serine proteases, typically periplasmic, contain C-terminal PDZ domain	KO:K08070	pfam13365
TCCM_0245.00000350	85477000	29987000	72082000	Bacteria;Cyanobacteria;unclassified;Oscillatoriales;unclassified;Trichodesmium;erythraeum;Trichodesmium erythraeum IMS101
TCCM_0240.00000060	13152000	7709800	22644000	Bacteria;Cyanobacteria;unclassified;Oscillatoriales;unclassified;Trichodesmium;erythraeum;Trichodesmium erythraeum IMS101	F0F1-type ATP synthase, subunit b	KO:K02109	pfam00430
TCCM_0780.00000020	7129500	10587000	17088000	Bacteria;Cyanobacteria;unclassified;Oscillatoriales;unclassified;Trichodesmium;erythraeum;Trichodesmium erythraeum IMS101
TCCM_0467.00000110	19945000	14952000	35489000	Bacteria;Cyanobacteria;unclassified;Oscillatoriales;unclassified;Trichodesmium;erythraeum;Trichodesmium erythraeum IMS101	RNA-binding proteins (RRM domain)		pfam00076
TCCM_0248.00000020	36035000	19079000	57137000	Bacteria;Cyanobacteria;unclassified;Oscillatoriales;unclassified;Trichodesmium;erythraeum;Trichodesmium erythraeum IMS101	photosystem II 44 kDa subunit reaction center protein (also called P6 protein, CP43), bacterial and chloroplast	KO:K02705	pfam00421
TCCM_0430.00000010	4790300	2960600	7482700	Bacteria;Cyanobacteria;unclassified;Oscillatoriales;unclassified;Trichodesmium;erythraeum;Trichodesmium erythraeum IMS101	trigger factor	KO:K03545	pfam05697
TCCM_0169.00000030	4068200	3703600	7558700	Bacteria;Cyanobacteria;unclassified;Oscillatoriales;unclassified;Trichodesmium;erythraeum;Trichodesmium erythraeum IMS101	Fructose-1,6-bisphosphate aldolase	KO:K01623	pfam00274
TCCM_0576.00000170	62303000	53307000	76535000	Bacteria;Bacteroidetes;Bacteroidia;Bacteroidales;Bacteroidaceae;Bacteroides;sp.;Bacteroides sp. 1_1_6
TCCM_0352.00000020	19808000	13507000	24944000	Bacteria;Cyanobacteria;unclassified;Oscillatoriales;unclassified;Oscillatoria;sp.;Oscillatoria sp. PCC 6506
TCCM_0115.00000030	10674000	6803300	15672000	Bacteria;Cyanobacteria;unclassified;Oscillatoriales;unclassified;Trichodesmium;erythraeum;Trichodesmium erythraeum IMS101	Phage-related lysozyme (muraminidase)
TCCM_0555.00000020	9265600	10297000	14553000	Bacteria;Cyanobacteria;unclassified;Oscillatoriales;unclassified;Trichodesmium;erythraeum;Trichodesmium erythraeum IMS101	ATP-dependent metalloprotease FtsH	KO:K03798	pfam01434
TCCM_0877.00000020	14385000	10154000	26646000	Bacteria;Cyanobacteria;unclassified;Oscillatoriales;unclassified;Trichodesmium;erythraeum;Trichodesmium erythraeum IMS101	ABC-type Fe3+ transport system, periplasmic component	KO:K02012	pfam13343
TCCM_0330.00000020	10102000	6810200	18237000	Bacteria;Cyanobacteria;unclassified;Oscillatoriales;unclassified;Trichodesmium;erythraeum;Trichodesmium erythraeum IMS101	Serine-pyruvate aminotransferase/archaeal aspartate aminotransferase	KO:K00839	pfam00266
TCCM_0494.00000030	20620000	15030000	39162000	Bacteria;Cyanobacteria;unclassified;Oscillatoriales;unclassified;Trichodesmium;erythraeum;Trichodesmium erythraeum IMS101	ribosomal protein S5, bacterial/organelle type	KO:K02988	pfam03719
TCCM_0404.00000070	9105500	7855500	11560000	Bacteria;Cyanobacteria;unclassified;Oscillatoriales;unclassified;Trichodesmium;erythraeum;Trichodesmium erythraeum IMS101	glucose-1-phosphate adenylyltransferase	KO:K00975	pfam00483
TCCM_0830.00000100	10948000	8734500	20245000	Bacteria;Cyanobacteria;unclassified;Oscillatoriales;unclassified;Trichodesmium;erythraeum;Trichodesmium erythraeum IMS101	Predicted phosphatase	KO:K07093	pfam05787
TCCM_0715.00000110	25538000	20929000	44914000	Bacteria;Cyanobacteria;unclassified;Oscillatoriales;unclassified;Trichodesmium;erythraeum;Trichodesmium erythraeum IMS101	Transketolase	KO:K00615	pfam02779
TCCM_0240.00000050	21442000	10339000	35006000	Bacteria;Cyanobacteria;unclassified;Oscillatoriales;unclassified;Trichodesmium;erythraeum;Trichodesmium erythraeum IMS101	ATP synthase, F0 subunit b	KO:K02109	pfam00430
TCCM_0518.00000920	54148000	78248000	50032000	Eukaryota;Chordata;Actinopterygii;Cypriniformes;Cyprinidae;Danio;rerio;Danio rerio Tuebingen	Actin and related proteins	KO:K05692	pfam00022
TCCM_0201.00000010	13989000	7037300	23564000	Bacteria;Cyanobacteria;unclassified;Nostocales;Nostocaceae;Nostoc;punctiforme;Nostoc punctiforme PCC 73102	Glutathione S-transferase		pfam13417
TCCM_0226.00005310	15472000	21099000	52262000	Bacteria;Proteobacteria;Gammaproteobacteria;Enterobacteriales;Enterobacteriaceae;Citrobacter;rodentium;Citrobacter rodentium ICC168	Chitinase		pfam00704
TCCM_0654.00000010	5427900	3215500	10408000	Bacteria;Cyanobacteria;unclassified;Oscillatoriales;unclassified;Trichodesmium;erythraeum;Trichodesmium erythraeum IMS101	preprotein translocase, SecA subunit	KO:K03070	pfam07517
TCCM_0011.00000010	10757000	5575900	6862400	Bacteria;Cyanobacteria;unclassified;Oscillatoriales;unclassified;Trichodesmium;erythraeum;Trichodesmium erythraeum IMS101
TCCM_0625.00000030	38629000	12775000	34676000	Bacteria;Cyanobacteria;unclassified;Oscillatoriales;unclassified;Trichodesmium;erythraeum;Trichodesmium erythraeum IMS101	PsaD.	KO:K02692	pfam02531
TCCM_0363.00000030	5848600	4132400	7762400	Bacteria;Cyanobacteria;unclassified;Oscillatoriales;unclassified;Trichodesmium;erythraeum;Trichodesmium erythraeum IMS101	acetate--CoA ligase	KO:K01895	pfam00501
TCCM_0944.00000200	18752000	12165000	30293000	Bacteria;Cyanobacteria;unclassified;Oscillatoriales;unclassified;Arthrospira;maxima;Arthrospira maxima CS-328	Phycobilisome protein.	KO:K02095	pfam00502
TCCM_0871.00000220	39283000	31056000	68224000
TCCM_0711.00000020	14140000	9646600	30976000	Bacteria;Cyanobacteria;unclassified;Oscillatoriales;unclassified;Trichodesmium;erythraeum;Trichodesmium erythraeum IMS101	Predicted solute binding protein		pfam07498
TCCM_0113.00000040	29282000	17847000	38080000	Bacteria;Cyanobacteria;unclassified;Oscillatoriales;unclassified;Trichodesmium;erythraeum;Trichodesmium erythraeum IMS101			pfam14015
TCCM_0397.00000050	6301300	4780500	9923300	Bacteria;Cyanobacteria;unclassified;Oscillatoriales;unclassified;Trichodesmium;erythraeum;Trichodesmium erythraeum IMS101	cyanobactin maturation protease, PatA/PatG family		pfam00082
TCCM_0464.00000010	9043400	7307300	15855000	Bacteria;Cyanobacteria;unclassified;Chroococcales;unclassified;Cyanothece;sp.;Cyanothece sp. PCC 7822			pfam09118
TCCM_0708.00000030	18632000	15301000	27786000	Bacteria;Cyanobacteria;unclassified;Oscillatoriales;unclassified;Trichodesmium;erythraeum;Trichodesmium erythraeum IMS101	Uncharacterized protein conserved in bacteria		pfam10009
TCCM_0214.00000030	30349000	16730000	44543000	Bacteria;Cyanobacteria;unclassified;Oscillatoriales;unclassified;Trichodesmium;erythraeum;Trichodesmium erythraeum IMS101	Manganese-stabilising protein / photosystem II polypeptide.	KO:K02716	pfam01716
TCCM_0751.00000090	10988000	8390800	23707000	Bacteria;Cyanobacteria;unclassified;Oscillatoriales;unclassified;Trichodesmium;erythraeum;Trichodesmium erythraeum IMS101	Ribosomal protein S1	KO:K02945	pfam00575
TCCM_0237.00000160	9072300	7037900	13958000	Bacteria;Cyanobacteria;unclassified;Oscillatoriales;unclassified;Trichodesmium;erythraeum;Trichodesmium erythraeum IMS101	Protease subunit of ATP-dependent Clp proteases	KO:K01358	pfam00574
TCCM_0391.00000010	8365900	6776400	15071000	Bacteria;Cyanobacteria;unclassified;Oscillatoriales;unclassified;Trichodesmium;erythraeum;Trichodesmium erythraeum IMS101	Phosphoketolase	KO:K01621	pfam03894
TCCM_0065.00000020	11075000	5776800	23738000	Bacteria;Cyanobacteria;unclassified;Oscillatoriales;unclassified;Trichodesmium;erythraeum;Trichodesmium erythraeum IMS101			pfam14250
TCCM_0832.00000120	16166000	3253200	20511000	Bacteria;Cyanobacteria;unclassified;Chroococcales;unclassified;Cyanothece;sp.;Cyanothece sp. BH68, ATCC 51142	Dehydrogenases with different specificities (related to short-chain alcohol dehydrogenases)		pfam08659
TCCM_0630.00000160	40869000	21065000	65862000	Bacteria;Cyanobacteria;unclassified;Oscillatoriales;unclassified;Trichodesmium;erythraeum;Trichodesmium erythraeum IMS101	Photosystem I reaction centre subunit III.	KO:K02694	pfam02507
TCCM_0824.00000140	11699000	6467500	12465000	Bacteria;Cyanobacteria;unclassified;Chroococcales;unclassified;Cyanothece;sp.;Cyanothece sp. BH68, ATCC 51142	Polyketide synthase modules and related proteins		pfam00109
TCCM_0011.00000270	25532000	14067000	37470000	Bacteria;Cyanobacteria;unclassified;Oscillatoriales;unclassified;Trichodesmium;erythraeum;Trichodesmium erythraeum IMS101	F0F1-type ATP synthase, beta subunit	KO:K02112	pfam00306
TCCM_0018.00000040	8233500	7869500	21621000	Bacteria;Cyanobacteria;unclassified;Oscillatoriales;unclassified;Trichodesmium;erythraeum;Trichodesmium erythraeum IMS101	phosphate ABC transporter, phosphate-binding protein	KO:K02040	pfam12849
TCCM_0588.00000010	10487000	8178300	19094000	Bacteria;Cyanobacteria;unclassified;Oscillatoriales;unclassified;Trichodesmium;erythraeum;Trichodesmium erythraeum IMS101	NAD-dependent aldehyde dehydrogenases	KO:K00128	pfam00171
TCCM_0869.00000010	7532200	5143800	12745000	Bacteria;Cyanobacteria;unclassified;Oscillatoriales;unclassified;Trichodesmium;erythraeum;Trichodesmium erythraeum IMS101	NAD/NADP transhydrogenase alpha subunit	KO:K00324	pfam01262
TCCM_0773.00000080	12631000	9024400	20883000	Bacteria;Cyanobacteria;unclassified;Oscillatoriales;unclassified;Trichodesmium;erythraeum;Trichodesmium erythraeum IMS101	phosphopyruvate hydratase	KO:K01689	pfam00113
TCCM_0877.00000340	10166000	8257000	17655000	Bacteria;Cyanobacteria;unclassified;Oscillatoriales;unclassified;Lyngbya;sp.;Lyngbya sp. CCY 8106	6-phosphogluconate dehydrogenase	KO:K00033	pfam00393
TCCM_0009.00000360	15894000	11407000	17833000	Bacteria;Cyanobacteria;unclassified;Oscillatoriales;unclassified;Trichodesmium;erythraeum;Trichodesmium erythraeum IMS101
TCCM_0051.00005950	141160	332420	321050	Eukaryota;Arthropoda;Insecta;Diptera;Drosophilidae;Drosophila;melanogaster;Drosophila melanogaster y; cn bw sp	Actin and related proteins	KO:K05692	pfam00022
TCCM_0476.00000020	4786400	4022400	11274000	Bacteria;Cyanobacteria;unclassified;Oscillatoriales;unclassified;Trichodesmium;erythraeum;Trichodesmium erythraeum IMS101	TIGR00300 family protein		pfam04455
TCCM_0442.00005860	227690000	239000000	181180000	Eukaryota;Chordata;Mammalia;Primates;Hominidae;Homo;sapiens;Homo sapiens	Actin and related proteins	KO:K05692	pfam00022
TCCM_0445.00000010	6097300	4323500	6465900	Bacteria;Cyanobacteria;unclassified;Oscillatoriales;unclassified;Trichodesmium;erythraeum;Trichodesmium erythraeum IMS101	glycogen/starch synthases, ADP-glucose type	KO:K00703	pfam08323
TCCM_0660.00000010	13125000	8971300	21941000	Bacteria;Cyanobacteria;unclassified;Oscillatoriales;unclassified;Trichodesmium;erythraeum;Trichodesmium erythraeum IMS101	Peptidyl-prolyl cis-trans isomerase (rotamase) - cyclophilin family	KO:K01802	pfam00160
TCCM_0411.00000440	7722000	3164400	35167000	Bacteria;Cyanobacteria;unclassified;Oscillatoriales;unclassified;Trichodesmium;erythraeum;Trichodesmium erythraeum IMS101	Fructose/tagatose bisphosphate aldolase	KO:K01624	pfam01116
TCCM_0242.00000010	10088000	8849900	27997000	Bacteria;Cyanobacteria;unclassified;Oscillatoriales;unclassified;Trichodesmium;erythraeum;Trichodesmium erythraeum IMS101	Cna protein B-type domain.		pfam05738
TCCM_0669.00000650	57199000	46145000	59321000	Eukaryota;Nematoda;Chromadorea;Rhabditida;Rhabditidae;Caenorhabditis;elegans;Caenorhabditis elegans Bristol N2	Core histone H2A/H2B/H3/H4.		pfam00125
TCCM_0366.00000020	5182200	3499400	11443000	Bacteria;Cyanobacteria;unclassified;Oscillatoriales;unclassified;Trichodesmium;erythraeum;Trichodesmium erythraeum IMS101	ribose 5-phosphate isomerase	KO:K01807	pfam06026
TCCM_0747.00000030	9415400	6994100	9781000	Bacteria;Cyanobacteria;unclassified;Oscillatoriales;unclassified;Trichodesmium;erythraeum;Trichodesmium erythraeum IMS101	Predicted O-methyltransferase	KO:K00588	pfam01596
TCCM_0237.00000040	12487000	8190200	33522000	Bacteria;Cyanobacteria;unclassified;Oscillatoriales;unclassified;Trichodesmium;erythraeum;Trichodesmium erythraeum IMS101	ribosomal protein S7, bacterial/organelle	KO:K02992	pfam00177
TCCM_0985.00000110	22919000	15636000	31896000		Predicted xylanase/chitin deacetylase		pfam01522
TCCM_0792.00000020	9745300	7238600	18354000	Bacteria;Cyanobacteria;unclassified;Oscillatoriales;unclassified;Trichodesmium;erythraeum;Trichodesmium erythraeum IMS101	4-alpha-glucanotransferase	KO:K00705	pfam02446
TCCM_0570.00000130	9248800	8947800	15648000	Bacteria;Cyanobacteria;unclassified;Oscillatoriales;unclassified;Trichodesmium;erythraeum;Trichodesmium erythraeum IMS101	ABC-type amino acid transport/signal transduction systems, periplasmic component/domain	KO:K09969	pfam00497
TCCM_0082.00000230	10299000	9014200	15416000	Bacteria;Cyanobacteria;unclassified;Oscillatoriales;unclassified;Trichodesmium;erythraeum;Trichodesmium erythraeum IMS101	Tetratricopeptide repeat.		pfam13414
TCCM_0472.00000080	11680000	5095300	18945000	Bacteria;Cyanobacteria;unclassified;Oscillatoriales;unclassified;Trichodesmium;erythraeum;Trichodesmium erythraeum IMS101	Carbon dioxide concentrating mechanism/carboxysome shell protein	KO:K08696	pfam00936
TCCM_0709.00000020	16764000	10303000	30289000	Bacteria;Cyanobacteria;unclassified;Oscillatoriales;unclassified;Trichodesmium;erythraeum;Trichodesmium erythraeum IMS101	ribosomal protein L7/L12	KO:K02935	pfam00542
TCCM_0270.00004100	34720000	26260000	71449000	Bacteria;Proteobacteria;Gammaproteobacteria;Enterobacteriales;Enterobacteriaceae;Citrobacter;rodentium;Citrobacter rodentium ICC168
TCCM_0250.00000190	18990000	11943000	24127000	Bacteria;Cyanobacteria;unclassified;Oscillatoriales;unclassified;Trichodesmium;erythraeum;Trichodesmium erythraeum IMS101	Bacterioferritin (cytochrome b1)	KO:K03594	pfam00210
TCCM_0299.00000520	18562000	10535000	19677000	Bacteria;Cyanobacteria;unclassified;Oscillatoriales;unclassified;Trichodesmium;erythraeum;Trichodesmium erythraeum IMS101
TCCM_0061.00000050	9573500	4554300	16132000	Bacteria;Cyanobacteria;unclassified;Oscillatoriales;unclassified;Trichodesmium;erythraeum;Trichodesmium erythraeum IMS101	50S ribosomal protein L4, bacterial/organelle	KO:K02926	pfam00573
TCCM_0486.00000020	3944000	2183200	5804900	Bacteria;Cyanobacteria;unclassified;Oscillatoriales;unclassified;Trichodesmium;erythraeum;Trichodesmium erythraeum IMS101	Bacterial surface proteins containing Ig-like domains		pfam07538
TCCM_0068.00000810	17003000	5806900	36270000	Bacteria;Cyanobacteria;unclassified;Oscillatoriales;unclassified;Trichodesmium;erythraeum;Trichodesmium erythraeum IMS101
TCCM_0244.00000350	14241000	9085400	19218000	Bacteria;Cyanobacteria;unclassified;Chroococcales;unclassified;Cyanothece;sp.;Cyanothece sp. PCC 7822	CVNH domain.		pfam08881
TCCM_0061.00000040	11156000	8787100	20155000	Bacteria;Cyanobacteria;unclassified;Oscillatoriales;unclassified;Trichodesmium;erythraeum;Trichodesmium erythraeum IMS101	50S ribosomal protein L3, bacterial	KO:K02906	pfam00297
TCCM_0751.00000490	18608000	18738000	32229000	Bacteria;Cyanobacteria;unclassified;Oscillatoriales;unclassified;Trichodesmium;erythraeum;Trichodesmium erythraeum IMS101
TCCM_0002.00000040	4065200	4332300	7383300	Bacteria;Cyanobacteria;unclassified;Oscillatoriales;unclassified;Trichodesmium;erythraeum;Trichodesmium erythraeum IMS101	3-isopropylmalate dehydrogenase	KO:K00052	pfam00180
TCCM_0342.00000030	5929100	3672900	9533800	Bacteria;Cyanobacteria;unclassified;Oscillatoriales;unclassified;Trichodesmium;erythraeum;Trichodesmium erythraeum IMS101	opcA protein		pfam10128
TCCM_0333.00000010	7152800	5679900	11678000	Bacteria;Cyanobacteria;unclassified;Oscillatoriales;unclassified;Trichodesmium;erythraeum;Trichodesmium erythraeum IMS101	photosystem II protein Psb27	KO:K08902	pfam13326
TCCM_0043.00000390	14439000	8847400	13225000	Bacteria;Cyanobacteria;unclassified;Nostocales;Nostocaceae;Anabaena;variabilis;Anabaena variabilis ATCC 29413	Photosystem I reaction centre subunit IV / PsaE.	KO:K02693	pfam02427
TCCM_0272.00000320	11108000	6702600	14364000	Bacteria;Cyanobacteria;unclassified;Oscillatoriales;unclassified;Trichodesmium;erythraeum;Trichodesmium erythraeum IMS101	photosystem II protein PsbQ
TCCM_0478.00000240	3134100	1907800	3317600	Bacteria;Cyanobacteria;unclassified;Oscillatoriales;unclassified;Trichodesmium;erythraeum;Trichodesmium erythraeum IMS101	Predicted ATPase of the ABC class		pfam09818
TCCM_0219.00000010	3507900	1479400	3422900	Bacteria;Cyanobacteria;unclassified;Oscillatoriales;unclassified;Trichodesmium;erythraeum;Trichodesmium erythraeum IMS101	translation initiation factor IF-2	KO:K02519	pfam00009
TCCM_0791.00000110	60456000	54042000	99155000	Bacteria;Cyanobacteria;unclassified;Oscillatoriales;unclassified;Trichodesmium;erythraeum;Trichodesmium erythraeum IMS101	S-adenosylhomocysteine hydrolase	KO:K01251	pfam05221
TCCM_0360.00000320	17908000	7825500	12909000	Bacteria;Cyanobacteria;unclassified;Chroococcales;unclassified;Acaryochloris;marina;Acaryochloris marina MBIC11017
TCCM_0962.00000320	33151000	27563000	56684000	Bacteria;Cyanobacteria;unclassified;Oscillatoriales;unclassified;Trichodesmium;erythraeum;Trichodesmium erythraeum IMS101	Glyceraldehyde-3-phosphate dehydrogenase/erythrose-4-phosphate dehydrogenase	KO:K00150	pfam02800
TCCM_0907.00000010	3292900	2257100	6520300	Bacteria;Cyanobacteria;unclassified;Oscillatoriales;unclassified;Trichodesmium;erythraeum;Trichodesmium erythraeum IMS101	RTX toxins and related Ca2+-binding proteins		pfam14252
TCCM_0154.00000050	6621700	4740200	3891900	Bacteria;Cyanobacteria;unclassified;Oscillatoriales;unclassified;Trichodesmium;erythraeum;Trichodesmium erythraeum IMS101	ribosomal protein L19, bacterial type	KO:K02884	pfam01245
TCCM_0899.00000030	5873100	3169100	8569200	Bacteria;Cyanobacteria;unclassified;Chroococcales;unclassified;Cyanothece;sp.;Cyanothece sp. PCC 7425	Acyl carrier protein		pfam00550
TCCM_0877.00000030	18946000	14694000	28853000	Bacteria;Cyanobacteria;unclassified;Oscillatoriales;unclassified;Trichodesmium;erythraeum;Trichodesmium erythraeum IMS101	3-phosphoglycerate kinase	KO:K00927	pfam00162
TCCM_0340.00000100	10080000	9354500	19681000	Bacteria;Cyanobacteria;unclassified;Oscillatoriales;unclassified;Trichodesmium;erythraeum;Trichodesmium erythraeum IMS101	Protein-disulfide isomerase		pfam13462
TCCM_0654.00000060	10961000	8913400	21752000	Bacteria;Cyanobacteria;unclassified;Oscillatoriales;unclassified;Trichodesmium;erythraeum;Trichodesmium erythraeum IMS101	Fructose-1,6-bisphosphatase	KO:K03841	pfam00316
TCCM_0162.00000450	18470000	14882000	36380000	Bacteria;Cyanobacteria;unclassified;Oscillatoriales;unclassified;Trichodesmium;erythraeum;Trichodesmium erythraeum IMS101	Nitroreductase		pfam00881
TCCM_0553.00000140	8759800	6268200	17317000	Bacteria;Cyanobacteria;unclassified;Oscillatoriales;unclassified;Trichodesmium;erythraeum;Trichodesmium erythraeum IMS101			pfam12784
TCCM_0295.00000020	5676100	4958200	8888900	Bacteria;Cyanobacteria;unclassified;Oscillatoriales;unclassified;Trichodesmium;erythraeum;Trichodesmium erythraeum IMS101	Leucyl aminopeptidase	KO:K01255	pfam00883
TCCM_0123.00001200	54145000	43927000	117640000	Bacteria;Proteobacteria;Gammaproteobacteria;Enterobacteriales;Enterobacteriaceae;Xenorhabdus;bovienii;Xenorhabdus bovienii SS-2004	Chitinase		pfam00704
TCCM_0615.00000030	12106000	11861000	20724000	Bacteria;Cyanobacteria;unclassified;Oscillatoriales;unclassified;Trichodesmium;erythraeum;Trichodesmium erythraeum IMS101	translation elongation factor Ts/translation elongation factor Ts		pfam00889
TCCM_0371.00000170	41569000	30099000	52826000	Bacteria;Cyanobacteria;unclassified;Oscillatoriales;unclassified;Trichodesmium;erythraeum;Trichodesmium erythraeum IMS101	photosystem I core protein PsaA	KO:K02689	pfam00223
TCCM_0453.00003720	0	0	0	Bacteria;Cyanobacteria;unclassified;Oscillatoriales;unclassified;Trichodesmium;erythraeum;Trichodesmium erythraeum IMS101
TCCM_0223.00000010	4330100	4048200	8077000	Bacteria;Cyanobacteria;unclassified;Oscillatoriales;unclassified;Microcoleus;chthonoplastes;Microcoleus chthonoplastes PCC 7420	IMP dehydrogenase family protein	KO:K00088	pfam00478
TCCM_0612.00000020	4355700	2773000	4748700	Bacteria;Cyanobacteria;unclassified;Oscillatoriales;unclassified;Trichodesmium;erythraeum;Trichodesmium erythraeum IMS101	DNA-directed RNA polymerase, beta subunit	KO:K03043	pfam00562
TCCM_0326.00000010	3318200	2154300	6351000	Bacteria;Cyanobacteria;unclassified;Oscillatoriales;unclassified;Trichodesmium;erythraeum;Trichodesmium erythraeum IMS101	nucleotide sugar dehydrogenase	KO:K00012	pfam03721
TCCM_0070.00000040	2634700	1779200	3479200	Bacteria;Cyanobacteria;unclassified;Oscillatoriales;unclassified;Trichodesmium;erythraeum;Trichodesmium erythraeum IMS101	isoleucyl-tRNA synthetase	KO:K01870	pfam00133
TCCM_0952.00000010	4552800	5012800	10803000	Bacteria;Cyanobacteria;unclassified;Oscillatoriales;unclassified;Trichodesmium;erythraeum;Trichodesmium erythraeum IMS101	Peroxiredoxin	KO:K03564	pfam00578
TCCM_0792.00003520	89066000	68078000	162300000	Bacteria;Cyanobacteria;unclassified;Oscillatoriales;unclassified;Trichodesmium;erythraeum;Trichodesmium erythraeum IMS101
TCCM_0246.00000190	12856000	7440700	16261000	Bacteria;Cyanobacteria;unclassified;Oscillatoriales;unclassified;Trichodesmium;erythraeum;Trichodesmium erythraeum IMS101	ketol-acid reductoisomerase	KO:K00053	pfam01450
TCCM_0440.00000120	9861000	11825000	28954000	Bacteria;Cyanobacteria;unclassified;Oscillatoriales;unclassified;Trichodesmium;erythraeum;Trichodesmium erythraeum IMS101	ribulose-phosphate 3-epimerase	KO:K01783	pfam00834
TCCM_0689.00000030	6019000	4680800	13526000	Bacteria;Cyanobacteria;unclassified;Oscillatoriales;unclassified;Trichodesmium;erythraeum;Trichodesmium erythraeum IMS101	Alpha-glucosidases, family 31 of glycosyl hydrolases	KO:K01187	pfam01055
TCCM_0488.00000040	6457100	4668300	9166900	Bacteria;Cyanobacteria;unclassified;Oscillatoriales;unclassified;Trichodesmium;erythraeum;Trichodesmium erythraeum IMS101	asparaginyl-tRNA synthetase	KO:K01893	pfam00152
TCCM_0044.00000030	7398300	8707200	12819000	Bacteria;Cyanobacteria;unclassified;Oscillatoriales;unclassified;Trichodesmium;erythraeum;Trichodesmium erythraeum IMS101	ATPases of the AAA+ class	KO:K13525	pfam00004
TCCM_0026.00000290	5259700	2802800	6857700	Bacteria;Cyanobacteria;unclassified;Oscillatoriales;unclassified;Trichodesmium;erythraeum;Trichodesmium erythraeum IMS101	ribonuclease, Rne/Rng family	KO:K08300	pfam10150
TCCM_0761.00000120	6440300	3733700	8757900	Bacteria;Cyanobacteria;unclassified;Oscillatoriales;unclassified;Trichodesmium;erythraeum;Trichodesmium erythraeum IMS101	Thiamine pyrophosphate-requiring enzymes [acetolactate synthase, pyruvate dehydrogenase (cytochrome), glyoxylate carboligase, phosphonopyruvate decarboxylase]	KO:K01652	pfam02776
TCCM_0116.00000060	9945200	7425900	13101000	Bacteria;Cyanobacteria;unclassified;Oscillatoriales;unclassified;Trichodesmium;erythraeum;Trichodesmium erythraeum IMS101
TCCM_0801.00000020	6193400	4707800	12205000	Bacteria;Cyanobacteria;unclassified;Nostocales;Nostocaceae;Raphidiopsis;brookii;Raphidiopsis brookii D9			pfam09118
TCCM_0040.00000030	4986400	4211400	6332200	Bacteria;Cyanobacteria;unclassified;Oscillatoriales;unclassified;Trichodesmium;erythraeum;Trichodesmium erythraeum IMS101
TCCM_0614.00000010	3806800	853150	4760600	Bacteria;Cyanobacteria;unclassified;Oscillatoriales;unclassified;Trichodesmium;erythraeum;Trichodesmium erythraeum IMS101	chlorophyll a/b binding light-harvesting protein		pfam00421
TCCM_0234.00000160	6471000	2880900	4358500	Bacteria;Cyanobacteria;unclassified;Oscillatoriales;unclassified;Trichodesmium;erythraeum;Trichodesmium erythraeum IMS101			pfam12784
TCCM_0494.00000070	2585000	3141500	5658700	Bacteria;Cyanobacteria;unclassified;Oscillatoriales;unclassified;Trichodesmium;erythraeum;Trichodesmium erythraeum IMS101	Ribosomal protein L5	KO:K02931	pfam00673
TCCM_0614.00000060	8650100	7620900	15818000	Bacteria;Cyanobacteria;unclassified;Oscillatoriales;unclassified;Trichodesmium;erythraeum;Trichodesmium erythraeum IMS101	Protease subunit of ATP-dependent Clp proteases	KO:K01358	pfam00574
TCCM_0621.00000010	4633700	2586000	5716300	Bacteria;Cyanobacteria;unclassified;Oscillatoriales;unclassified;Trichodesmium;erythraeum;Trichodesmium erythraeum IMS101	aconitate hydratase 2	KO:K01682	pfam06434
TCCM_0462.00000520	33651000	87247000	268050000	Bacteria;Cyanobacteria;unclassified;Oscillatoriales;unclassified;Trichodesmium;erythraeum;Trichodesmium erythraeum IMS101
TCCM_0183.00000250	8086800	2871200	12453000		Ribosome inactivating protein.		pfam00161
TCCM_0403.00000020	3516400	2950200	6687200	Bacteria;Cyanobacteria;unclassified;Oscillatoriales;unclassified;Trichodesmium;erythraeum;Trichodesmium erythraeum IMS101	alpha-1,4-glucan:alpha-1,4-glucan 6-glycosyltransferase	KO:K00700	pfam02922
TCCM_0081.00000240	5089400	4422200	7255500	Bacteria;Cyanobacteria;unclassified;Oscillatoriales;unclassified;Trichodesmium;erythraeum;Trichodesmium erythraeum IMS101	phosphoribosylaminoimidazolecarboxamide formyltransferase/IMP cyclohydrolase	KO:K00602	pfam01808
TCCM_0154.00000010	10803000	7496000	22281000	Bacteria;Cyanobacteria;unclassified;Oscillatoriales;unclassified;Trichodesmium;erythraeum;Trichodesmium erythraeum IMS101	ribosomal protein L1, bacterial/chloroplast	KO:K02863	pfam00687
TCCM_0229.00000020	13946000	11422000	41435000	Bacteria;Cyanobacteria;unclassified;Oscillatoriales;unclassified;Trichodesmium;erythraeum;Trichodesmium erythraeum IMS101	DNA-binding ferritin-like protein (oxidative damage protectant)		pfam00210
TCCM_0853.00000160	5633900	4478200	12344000	Bacteria;Cyanobacteria;unclassified;Oscillatoriales;unclassified;Trichodesmium;erythraeum;Trichodesmium erythraeum IMS101	cysteine synthase A	KO:K01738	pfam00291
TCCM_0473.00000020	8519500	6234300	15243000	Bacteria;Cyanobacteria;unclassified;Oscillatoriales;unclassified;Trichodesmium;erythraeum;Trichodesmium erythraeum IMS101	Pyruvate/2-oxoglutarate dehydrogenase complex, dehydrogenase (E1) component, eukaryotic type, beta subunit	KO:K00162	pfam02779
TCCM_0097.00000020	6352800	5799200	5522100	Bacteria;Cyanobacteria;unclassified;Oscillatoriales;unclassified;Trichodesmium;erythraeum;Trichodesmium erythraeum IMS101	allophycocyanin, beta subunit	KO:K02097	pfam00502
TCCM_0494.00000020	19235000	12612000	36805000	Bacteria;Cyanobacteria;unclassified;Oscillatoriales;unclassified;Trichodesmium;erythraeum;Trichodesmium erythraeum IMS101	ribosomal protein L15, bacterial/organelle	KO:K02876	pfam00828
TCCM_0046.00000280	7658500	4458400	12909000	Bacteria;Cyanobacteria;unclassified;Oscillatoriales;unclassified;Trichodesmium;erythraeum;Trichodesmium erythraeum IMS101	Uncharacterized proteins involved in stress response, homologs of TerZ and putative cAMP-binding protein CABP1		pfam02342
TCCM_0179.00000050	4686600	3127800	7802200	Bacteria;Proteobacteria;Alphaproteobacteria;Rhodospirillales;Rhodospirillaceae;Rhodocista;centenaria;Rhodocista centenaria SW	Dienelactone hydrolase and related enzymes	KO:K01061	pfam01738
TCCM_0017.00000130	11164000	7028000	21337000	Bacteria;Cyanobacteria;unclassified;Oscillatoriales;unclassified;Trichodesmium;erythraeum;Trichodesmium erythraeum IMS101	30S ribosomal protein S11	KO:K02948	pfam00411
TCCM_0589.00000140	3345700	2946100	6284400	Bacteria;Cyanobacteria;unclassified;Oscillatoriales;unclassified;Trichodesmium;erythraeum;Trichodesmium erythraeum IMS101			pfam12784
TCCM_0360.00000330	9695500	8914500	7568700	Bacteria;Proteobacteria;Deltaproteobacteria;Myxococcales;Cystobacteraceae;Stigmatella;aurantiaca;Stigmatella aurantiaca DW4/3-1
TCCM_0494.00000060	6578000	6300400	8162300	Bacteria;Cyanobacteria;unclassified;Oscillatoriales;unclassified;Trichodesmium;erythraeum;Trichodesmium erythraeum IMS101	Ribosomal protein S8	KO:K02994	pfam00410
TCCM_0237.00000030	2293900	1609300	3857000	Bacteria;Cyanobacteria;unclassified;Oscillatoriales;unclassified;Trichodesmium;erythraeum;Trichodesmium erythraeum IMS101	translation elongation factor EF-G	KO:K02355	pfam00009
TCCM_0504.00001390	21153000	59209000	65088000	Bacteria;Actinobacteria;Actinobacteria;Actinomycetales;Pseudonocardiaceae;Actinosynnema;mirum;Actinosynnema mirum 101, DSM 43827
TCCM_0436.00000050	5694700	4398500	8990500	Bacteria;Cyanobacteria;unclassified;Oscillatoriales;unclassified;Trichodesmium;erythraeum;Trichodesmium erythraeum IMS101	NAD-dependent aldehyde dehydrogenases	KO:K00135	pfam00171
TCCM_0838.00000010	4104900	2222300	7197800	Bacteria;Proteobacteria;Alphaproteobacteria;Rhodobacterales;Rhodobacteraceae;Dinoroseobacter;shibae;Dinoroseobacter shibae DFL-12, DSM 16493	Phytanoyl-CoA dioxygenase (PhyH)./Phosphopantetheine attachment site.		pfam05721
TCCM_0026.00000080	3011200	1519000	4591300	Bacteria;Cyanobacteria;unclassified;Oscillatoriales;unclassified;Trichodesmium;erythraeum;Trichodesmium erythraeum IMS101	pyruvate kinase	KO:K00873	pfam00224
TCCM_0361.00000290	16001000	15091000	26305000	Bacteria;Cyanobacteria;unclassified;Oscillatoriales;unclassified;Trichodesmium;erythraeum;Trichodesmium erythraeum IMS101	RTX toxins and related Ca2+-binding proteins		pfam00353
TCCM_0415.00000330	14321000	11282000	21636000	Bacteria;Cyanobacteria;unclassified;Oscillatoriales;unclassified;Trichodesmium;erythraeum;Trichodesmium erythraeum IMS101	Molecular chaperone, HSP90 family	KO:K04079	pfam13589
TCCM_0305.00000330	10147000	9171100	19186000	Plasmid:Bacteria;Actinobacteria;Actinobacteria;Actinomycetales;Streptomycetaceae;Streptomyces;rochei;Streptomyces rochei 7434AN4 plasmid pSLA2-L
TCCM_0812.00000360	5618300	4689400	13410000	Bacteria;Cyanobacteria;unclassified;Oscillatoriales;unclassified;Trichodesmium;erythraeum;Trichodesmium erythraeum IMS101	ribosomal protein S10, bacterial/organelle	KO:K02946	pfam00338
TCCM_0315.00000070	6952400	2628900	7536900	Bacteria;Cyanobacteria;unclassified;Chroococcales;unclassified;Cyanothece;sp.;Cyanothece sp. PCC 7822
TCCM_0001.00000500	8548600	6513900	12071000		Arylsulfatase A and related enzymes	KO:K01130	pfam00884
TCCM_0400.00000310	9795500	6907700	11858000	Bacteria;Cyanobacteria;unclassified;Oscillatoriales;unclassified;Trichodesmium;erythraeum;Trichodesmium erythraeum IMS101	Choline dehydrogenase and related flavoproteins		pfam00732
TCCM_0051.00000030	4414000	3674100	6851400	Bacteria;Cyanobacteria;unclassified;Oscillatoriales;unclassified;Trichodesmium;erythraeum;Trichodesmium erythraeum IMS101	Uncharacterized protein conserved in bacteria	KO:K07192	pfam01145
TCCM_0223.00004070	552710	1155600	220400	Eukaryota;Chordata;Mammalia;Primates;Hominidae;Homo;sapiens;Homo sapiens	Histones H3 and H4	KO:K11253	pfam00125
TCCM_0512.00000280	1861900	774070	4827300	Bacteria;Cyanobacteria;unclassified;Oscillatoriales;unclassified;Trichodesmium;erythraeum;Trichodesmium erythraeum IMS101	Isocitrate dehydrogenases	KO:K00031	pfam00180
TCCM_0586.00000010	6081600	4853300	11641000	Bacteria;Cyanobacteria;unclassified;Oscillatoriales;unclassified;Trichodesmium;erythraeum;Trichodesmium erythraeum IMS101	Sugar kinases, ribokinase family		pfam00294
TCCM_0016.00000040	4826100	3379300	8820900	Bacteria;Cyanobacteria;unclassified;Oscillatoriales;unclassified;Trichodesmium;erythraeum;Trichodesmium erythraeum IMS101	ATP sulphurylase	KO:K00958	pfam01747
TCCM_0364.00000140	20928000	11713000	26801000	Bacteria;Cyanobacteria;unclassified;Oscillatoriales;unclassified;Trichodesmium;erythraeum;Trichodesmium erythraeum IMS101	Photosystem II, DII subunit (also called Q(A))	KO:K02706	pfam00124
TCCM_0017.00000120	5312700	3640000	9334900	Bacteria;Cyanobacteria;unclassified;Oscillatoriales;unclassified;Trichodesmium;erythraeum;Trichodesmium erythraeum IMS101	DNA-directed RNA polymerase, alpha subunit, bacterial and chloroplast-type	KO:K03040	pfam03118
TCCM_0518.00000030	10843000	8315500	18571000	Bacteria;Cyanobacteria;unclassified;Oscillatoriales;unclassified;Trichodesmium;erythraeum;Trichodesmium erythraeum IMS101	ribosomal protein S3, bacterial type	KO:K02982	pfam00189
TCCM_0347.00000290	6301800	4790000	8743800	Bacteria;Cyanobacteria;unclassified;Oscillatoriales;unclassified;Trichodesmium;erythraeum;Trichodesmium erythraeum IMS101	Monoamine oxidase		pfam13450
TCCM_0680.00004650	14999000	4284200	474180	Eukaryota;Chordata;Actinopterygii;Cypriniformes;Cyprinidae;Danio;rerio;Danio rerio Tuebingen	Histone H2A	KO:K11251
TCCM_0487.00000260	14421000	9035900	30381000	Bacteria;Proteobacteria;Gammaproteobacteria;Xanthomonadales;Xanthomonadaceae;Xylella;fastidiosa;Xylella fastidiosa Temecula1	Putative multicopper oxidases		pfam07731
TCCM_0017.00000140	8199900	4156800	12318000	Bacteria;Cyanobacteria;unclassified;Oscillatoriales;unclassified;Trichodesmium;erythraeum;Trichodesmium erythraeum IMS101	30S ribosomal protein S13	KO:K02952	pfam00416
TCCM_0160.00000020	3345300	2455200	5450100	Bacteria;Cyanobacteria;unclassified;Oscillatoriales;unclassified;Trichodesmium;erythraeum;Trichodesmium erythraeum IMS101	Peptidyl-prolyl cis-trans isomerase (rotamase) - cyclophilin family		pfam00160
TCCM_0135.00000030	4109600	3048200	8309700	Bacteria;Cyanobacteria;unclassified;Oscillatoriales;unclassified;Trichodesmium;erythraeum;Trichodesmium erythraeum IMS101	Phage shock protein A (IM30), suppresses sigma54-dependent transcription	KO:K03969	pfam04012
TCCM_0454.00000010	12109000	7072100	18586000	Bacteria;Cyanobacteria;unclassified;Oscillatoriales;unclassified;Trichodesmium;erythraeum;Trichodesmium erythraeum IMS101	ribosomal protein S4, bacterial/organelle type	KO:K02986	pfam00163
TCCM_0151.00000250	8000500	5511400	11191000	Bacteria;Cyanobacteria;unclassified;Oscillatoriales;unclassified;Trichodesmium;erythraeum;Trichodesmium erythraeum IMS101	phosphonate ABC transporter, periplasmic phosphonate binding protein	KO:K02044	pfam12974
TCCM_0400.00005970	2172300	1120900	0	Bacteria;Cyanobacteria;unclassified;Oscillatoriales;unclassified;Trichodesmium;erythraeum;Trichodesmium erythraeum IMS101	Nitrogen regulatory protein PII	KO:K04751	pfam00543
TCCM_0154.00000020	5178100	4394900	11631000	Bacteria;Cyanobacteria;unclassified;Oscillatoriales;unclassified;Trichodesmium;erythraeum;Trichodesmium erythraeum IMS101	50S ribosomal protein L11	KO:K02867	pfam00298
TCCM_0416.00000020	3291900	3182700	10003000	Bacteria;Cyanobacteria;unclassified;Oscillatoriales;unclassified;Trichodesmium;erythraeum;Trichodesmium erythraeum IMS101	Photosystem II 12 kDa extrinsic protein (PsbU).	KO:K02719	pfam06514
TCCM_0401.00000010	3025800	2714800	6226000	Bacteria;Cyanobacteria;unclassified;Oscillatoriales;unclassified;Trichodesmium;erythraeum;Trichodesmium erythraeum IMS101	Highly conserved protein containing a thioredoxin domain	KO:K06888	pfam03190
TCCM_0189.00000030	7008700	8405500	21311000
TCCM_0518.00000060	10393000	6713800	24003000	Bacteria;Cyanobacteria;unclassified;Oscillatoriales;unclassified;Trichodesmium;erythraeum;Trichodesmium erythraeum IMS101	ribosomal protein L2, bacterial/organellar	KO:K02886	pfam03947
TCCM_0736.00000920	39340000	12296000	68295000		von Willebrand factor type A domain.		pfam13519
TCCM_0729.00000070	2144200	1550300	2161600	Bacteria;Cyanobacteria;unclassified;Oscillatoriales;unclassified;Trichodesmium;erythraeum;Trichodesmium erythraeum IMS101	Methionine synthase II (cobalamin-independent)	KO:K00549	pfam08267
TCCM_0936.00000130	10152000	8394000	21227000
TCCM_0734.00000160	9650200	6559500	20000000	Bacteria;Cyanobacteria;unclassified;Oscillatoriales;unclassified;Trichodesmium;erythraeum;Trichodesmium erythraeum IMS101	dihydroneopterin aldolase	KO:K01633	pfam02152
TCCM_0244.00000130	12190000	7371900	13624000	Bacteria;Cyanobacteria;unclassified;Oscillatoriales;unclassified;Trichodesmium;erythraeum;Trichodesmium erythraeum IMS101	Inorganic pyrophosphatase	KO:K01507	pfam00719
TCCM_0450.00000040	4437400	3211800	6105800	Bacteria;Cyanobacteria;unclassified;Oscillatoriales;unclassified;Trichodesmium;erythraeum;Trichodesmium erythraeum IMS101	arsenite-activated ATPase ArsA/arsenite-activated ATPase ArsA	KO:K01551	pfam02374
TCCM_0120.00000080	7616600	4791900	8165500	Bacteria;Cyanobacteria;unclassified;Oscillatoriales;unclassified;Microcoleus;chthonoplastes;Microcoleus chthonoplastes PCC 7420	Predicted metal-dependent hydrolase of the TIM-barrel fold		pfam04909
TCCM_0315.00000010	2391300	1207300	3557800	Bacteria;Cyanobacteria;unclassified;Oscillatoriales;unclassified;Trichodesmium;erythraeum;Trichodesmium erythraeum IMS101	cyanophycin synthetase	KO:K03802	pfam08245
TCCM_0711.00000260	8154900	5042800	9819700	Bacteria;Cyanobacteria;unclassified;Oscillatoriales;unclassified;Trichodesmium;erythraeum;Trichodesmium erythraeum IMS101	NADPH:quinone reductase and related Zn-dependent oxidoreductases		pfam08240
TCCM_0450.00000020	4263200	1238900	4401400	Bacteria;Cyanobacteria;unclassified;Oscillatoriales;unclassified;Trichodesmium;erythraeum;Trichodesmium erythraeum IMS101	gas vesicle protein GvpN		pfam07728
TCCM_0914.00000150	3023300	3019500	5950900	Bacteria;Cyanobacteria;unclassified;Oscillatoriales;unclassified;Trichodesmium;erythraeum;Trichodesmium erythraeum IMS101	protein RecA	KO:K03553	pfam00154
TCCM_0419.00000330	13951000	13966000	32648000	Bacteria;Cyanobacteria;unclassified;Oscillatoriales;unclassified;Trichodesmium;erythraeum;Trichodesmium erythraeum IMS101
TCCM_0402.00000390	4333600	3838100	10906000	Bacteria;Cyanobacteria;unclassified;Oscillatoriales;unclassified;Trichodesmium;erythraeum;Trichodesmium erythraeum IMS101	Ketol-acid reductoisomerase	KO:K00053	pfam07991
TCCM_0061.00000060	8201900	4891700	15673000	Bacteria;Cyanobacteria;unclassified;Oscillatoriales;unclassified;Trichodesmium;erythraeum;Trichodesmium erythraeum IMS101	Ribosomal protein L23	KO:K02892	pfam00276
TCCM_0410.00000020	6620400	3419700	11222000	Bacteria;Cyanobacteria;unclassified;Oscillatoriales;unclassified;Trichodesmium;erythraeum;Trichodesmium erythraeum IMS101	Pyruvate/2-oxoglutarate dehydrogenase complex, dihydrolipoamide acyltransferase (E2) component, and related enzymes	KO:K00627	pfam00198
TCCM_0255.00000120	35092000	23091000	40275000
TCCM_0924.00000130	21488000	10558000	19004000	Bacteria;Cyanobacteria;unclassified;Oscillatoriales;unclassified;Trichodesmium;erythraeum;Trichodesmium erythraeum IMS101	Phycobilisome protein.	KO:K02096	pfam00502
TCCM_0098.00000010	2830300	1839500	2069300	Bacteria;Cyanobacteria;unclassified;Oscillatoriales;unclassified;Trichodesmium;erythraeum;Trichodesmium erythraeum IMS101	NADH:ubiquinone oxidoreductase 49 kD subunit 7	KO:K05579	pfam00346
TCCM_0399.00000030	3008600	2696000	4795100	Bacteria;Cyanobacteria;unclassified;Oscillatoriales;unclassified;Trichodesmium;erythraeum;Trichodesmium erythraeum IMS101
TCCM_0856.00000480	10697000	9317700	17430000	Bacteria;Cyanobacteria;unclassified;Oscillatoriales;unclassified;Trichodesmium;erythraeum;Trichodesmium erythraeum IMS101	photosystem I iron-sulfur protein PsaC	KO:K02691	pfam12838
TCCM_0573.00000020	5414900	3387600	8148600	Bacteria;Cyanobacteria;unclassified;Oscillatoriales;unclassified;Trichodesmium;erythraeum;Trichodesmium erythraeum IMS101	dihydrolipoamide dehydrogenase	KO:K00382	pfam07992
TCCM_0102.00000240	3352900	2368800	11354000	Bacteria;Cyanobacteria;unclassified;Oscillatoriales;unclassified;Trichodesmium;erythraeum;Trichodesmium erythraeum IMS101	Galactose mutarotase and related enzymes		pfam01263
TCCM_0579.00001230	2649300	1123400	5126900	Bacteria;Cyanobacteria;unclassified;Oscillatoriales;unclassified;Trichodesmium;erythraeum;Trichodesmium erythraeum IMS101
TCCM_0940.00000020	4890200	2958000	5185400	Bacteria;Cyanobacteria;unclassified;Oscillatoriales;unclassified;Trichodesmium;erythraeum;Trichodesmium erythraeum IMS101	Phosphoglucomutase	KO:K01835	pfam02878
TCCM_0110.00005500	3850200	4402300	6257500	Bacteria;Bacteroidetes;Cytophagia;Cytophagales;Cytophagaceae;Microscilla;marina;Microscilla marina ATCC 23134	Phage tail sheath protein FI	KO:K06907	pfam04984
TCCM_0404.00000140	8006400	5479000	11025000	Bacteria;Cyanobacteria;unclassified;Oscillatoriales;unclassified;Trichodesmium;erythraeum;Trichodesmium erythraeum IMS101
TCCM_0187.00000010	2417300	1118100	5507700	Bacteria;Cyanobacteria;unclassified;Oscillatoriales;unclassified;Trichodesmium;erythraeum;Trichodesmium erythraeum IMS101	Carbamoylphosphate synthase large subunit (split gene in MJ)	KO:K01955	pfam02786
TCCM_0665.00000230	5732900	2136100	9397300	Bacteria;Cyanobacteria;unclassified;Oscillatoriales;unclassified;Trichodesmium;erythraeum;Trichodesmium erythraeum IMS101	ADP-heptose:LPS heptosyltransferase		pfam01075
TCCM_0378.00000060	11600000	5581300	21644000	Bacteria;Cyanobacteria;unclassified;Oscillatoriales;unclassified;Trichodesmium;erythraeum;Trichodesmium erythraeum IMS101	cytochrome c-550	KO:K02720	pfam14495
TCCM_0659.00000340	7030800	4275800	10874000	Bacteria;Cyanobacteria;unclassified;Oscillatoriales;unclassified;Trichodesmium;erythraeum;Trichodesmium erythraeum IMS101	Serine protease inhibitor		pfam00079
TCCM_0906.00000020	2358200	1981300	3160500	Bacteria;Cyanobacteria;unclassified;Oscillatoriales;unclassified;Trichodesmium;erythraeum;Trichodesmium erythraeum IMS101	Exoribonuclease R	KO:K12573	pfam00773
TCCM_0051.00000040	3964000	2262600	7076200	Bacteria;Cyanobacteria;unclassified;Oscillatoriales;unclassified;Trichodesmium;erythraeum;Trichodesmium erythraeum IMS101	Uncharacterized protein conserved in bacteria	KO:K07192	pfam01145
TCCM_0803.00000020	5679400	5422700	9434700	Bacteria;Cyanobacteria;unclassified;Oscillatoriales;unclassified;Trichodesmium;erythraeum;Trichodesmium erythraeum IMS101	Citrate synthase	KO:K01647	pfam00285
TCCM_0787.00000010	4210200	2837900	6574900	Bacteria;Cyanobacteria;unclassified;Oscillatoriales;unclassified;Trichodesmium;erythraeum;Trichodesmium erythraeum IMS101	Uncharacterized proteins involved in stress response, homologs of TerZ and putative cAMP-binding protein CABP1	KO:K05795	pfam02342
TCCM_0579.00000030	2652600	1709800	3717000	Bacteria;Cyanobacteria;unclassified;Oscillatoriales;unclassified;Trichodesmium;erythraeum;Trichodesmium erythraeum IMS101	aspartyl/glutamyl-tRNA(Asn/Gln) amidotransferase, B subunit	KO:K02434	pfam02934
TCCM_0911.00000600	29203	0	95282
TCCM_0028.00000030	2831500	2398600	3811500	Bacteria;Cyanobacteria;unclassified;Oscillatoriales;unclassified;Trichodesmium;erythraeum;Trichodesmium erythraeum IMS101	ribosomal subunit interface protein	KO:K05808	pfam02482
TCCM_0302.00000040	2122000	751070	3138100	Bacteria;Cyanobacteria;unclassified;Oscillatoriales;unclassified;Trichodesmium;erythraeum;Trichodesmium erythraeum IMS101	Putative peptidoglycan-binding domain-containing protein	KO:K01185	pfam01471
TCCM_0374.00000010	3679300	2577500	8792300	Bacteria;Cyanobacteria;unclassified;Oscillatoriales;unclassified;Trichodesmium;erythraeum;Trichodesmium erythraeum IMS101	RNA-binding proteins (RRM domain)		pfam00076
TCCM_0150.00000010	4640400	4563600	11950000	Bacteria;Cyanobacteria;unclassified;Oscillatoriales;unclassified;Trichodesmium;erythraeum;Trichodesmium erythraeum IMS101	pyruvate dehydrogenase E1 component, alpha subunit	KO:K00161	pfam00676
TCCM_0896.00000010	3721300	2260500	4891400	Bacteria;Cyanobacteria;unclassified;Oscillatoriales;unclassified;Trichodesmium;erythraeum;Trichodesmium erythraeum IMS101	Long-chain acyl-CoA synthetases (AMP-forming)	KO:K01897	pfam00501
TCCM_0490.00000030	9793200	7182100	16440000	Bacteria;Cyanobacteria;unclassified;Oscillatoriales;unclassified;Trichodesmium;erythraeum;Trichodesmium erythraeum IMS101	thioredoxin		pfam00085
TCCM_0208.00000050	10991000	9126800	19011000	Bacteria;Cyanobacteria;unclassified;Oscillatoriales;unclassified;Trichodesmium;erythraeum;Trichodesmium erythraeum IMS101	DNA-binding protein, YbaB/EbfC family	KO:K09747	pfam02575
TCCM_0037.00000020	9070800	5836100	25330000	Bacteria;Cyanobacteria;unclassified;Oscillatoriales;unclassified;Trichodesmium;erythraeum;Trichodesmium erythraeum IMS101	Peptidyl-prolyl cis-trans isomerase (rotamase) - cyclophilin family	KO:K01802	pfam00160
TCCM_0607.00000040	1763800	1740300	2894800	Bacteria;Cyanobacteria;unclassified;Oscillatoriales;unclassified;Trichodesmium;erythraeum;Trichodesmium erythraeum IMS101	signal recognition particle protein	KO:K03106	pfam00448
TCCM_0962.00000010	1927800	2896800	4472500	Bacteria;Cyanobacteria;unclassified;Oscillatoriales;unclassified;Trichodesmium;erythraeum;Trichodesmium erythraeum IMS101	Acetyltransferases
TCCM_0034.00000240	5712400	4112900	7421500	Bacteria;Cyanobacteria;unclassified;Oscillatoriales;unclassified;Trichodesmium;erythraeum;Trichodesmium erythraeum IMS101	C-terminal peptidase (prc)	KO:K03797	pfam03572
TCCM_0550.00000140	14968000	10620000	28448000	Bacteria;Cyanobacteria;unclassified;Oscillatoriales;unclassified;Trichodesmium;erythraeum;Trichodesmium erythraeum IMS101	Membrane proteins related to metalloendopeptidases	KO:K02634	pfam01333
TCCM_0162.00000030	2745800	690580	4496000	Bacteria;Cyanobacteria;unclassified;Oscillatoriales;unclassified;Trichodesmium;erythraeum;Trichodesmium erythraeum IMS101	Asparaginase	KO:K01424	pfam01112
TCCM_0175.00000010	2110300	1537200	3886400	Bacteria;Cyanobacteria;unclassified;Oscillatoriales;unclassified;Trichodesmium;erythraeum;Trichodesmium erythraeum IMS101	GDP-mannose 4,6-dehydratase	KO:K01711	pfam01370
TCCM_0849.00000010	5166800	3079900	5923400	Bacteria;Cyanobacteria;unclassified;Oscillatoriales;unclassified;Trichodesmium;erythraeum;Trichodesmium erythraeum IMS101	ferredoxin-sulfite reductase	KO:K00392	pfam01077
TCCM_0157.00000160	3094200	3014200	5831900	Bacteria;Cyanobacteria;unclassified;Oscillatoriales;unclassified;Trichodesmium;erythraeum;Trichodesmium erythraeum IMS101	Homoserine dehydrogenase	KO:K00003	pfam00742
TCCM_0228.00000340	31797000	20507000	27727000	Bacteria;Cyanobacteria;unclassified;Oscillatoriales;unclassified;Trichodesmium;erythraeum;Trichodesmium erythraeum IMS101	Photosynthetic reaction centre protein.	KO:K02703	pfam00124
TCCM_0420.00000380	0	9039400	8388300	Bacteria;Cyanobacteria;unclassified;Oscillatoriales;unclassified;Trichodesmium;erythraeum;Trichodesmium erythraeum IMS101	Cytochrome b subunit of the bc complex	KO:K02635	pfam13631
TCCM_0203.00000070	5720700	4420900	10750000	Bacteria;Cyanobacteria;unclassified;Oscillatoriales;unclassified;Trichodesmium;erythraeum;Trichodesmium erythraeum IMS101	Delta-aminolevulinic acid dehydratase	KO:K01698	pfam00490
TCCM_0469.00000030	4555900	4269600	6828400	Bacteria;Cyanobacteria;unclassified;Oscillatoriales;unclassified;Trichodesmium;erythraeum;Trichodesmium erythraeum IMS101	Glycine/serine hydroxymethyltransferase	KO:K00600	pfam00464
TCCM_0466.00000020	13357000	7574400	20716000	Bacteria;Cyanobacteria;unclassified;Oscillatoriales;unclassified;Trichodesmium;erythraeum;Trichodesmium erythraeum IMS101	ATP-dependent Clp protease, proteolytic subunit ClpP	KO:K01358	pfam00574
TCCM_0058.00000260	4191400	2796300	8905900	Bacteria;Cyanobacteria;unclassified;Oscillatoriales;unclassified;Trichodesmium;erythraeum;Trichodesmium erythraeum IMS101	Predicted hydrolases or acyltransferases (alpha/beta hydrolase superfamily)		pfam12697
TCCM_0286.00000040	3184100	1766100	3436100	Bacteria;Cyanobacteria;unclassified;Oscillatoriales;unclassified;Trichodesmium;erythraeum;Trichodesmium erythraeum IMS101	5-methyltetrahydrofolate--homocysteine methyltransferase	KO:K00548	pfam02574
TCCM_0534.00000170	7866300	2215800	13577000	Bacteria;Cyanobacteria;unclassified;Oscillatoriales;unclassified;Trichodesmium;erythraeum;Trichodesmium erythraeum IMS101	Glutamate-1-semialdehyde aminotransferase	KO:K01845	pfam00202
TCCM_0838.00000020	7277700	5194500	8626500	Bacteria;Cyanobacteria;unclassified;Chroococcales;unclassified;Cyanothece;sp.;Cyanothece sp. PCC 7425	3-hydroxy-3-methylglutaryl CoA synthase	KO:K01641	pfam08540
TCCM_0190.00000250	11744000	8237000	15641000
TCCM_0574.00000100	4269100	3401000	10505000	Bacteria;Cyanobacteria;unclassified;Oscillatoriales;unclassified;Trichodesmium;erythraeum;Trichodesmium erythraeum IMS101	argininosuccinate synthase	KO:K01940	pfam00764
TCCM_0339.00000010	9189600	6932900	15383000	Bacteria;Cyanobacteria;unclassified;Oscillatoriales;unclassified;Trichodesmium;erythraeum;Trichodesmium erythraeum IMS101	Uncharacterized proteins involved in stress response, homologs of TerZ and putative cAMP-binding protein CABP1	KO:K05795	pfam02342
TCCM_0176.00000170	2605300	2508700	5258500	Bacteria;Cyanobacteria;unclassified;Oscillatoriales;unclassified;Trichodesmium;erythraeum;Trichodesmium erythraeum IMS101	glycine betaine/L-proline transport ATP binding subunit	KO:K02000	pfam00005
TCCM_0578.00000090	4034200	3298900	7250700	Bacteria;Cyanobacteria;unclassified;Chroococcales;unclassified;Cyanothece;sp.;Cyanothece sp. PCC 7822			pfam14765
TCCM_0197.00000150	2023900	1031400	4152200	Bacteria;Cyanobacteria;unclassified;Oscillatoriales;unclassified;Trichodesmium;erythraeum;Trichodesmium erythraeum IMS101	Archaeal fructose-1,6-bisphosphatase and related enzymes of inositol monophosphatase family	KO:K01092	pfam00459
TCCM_0017.00000060	8391800	6961500	12489000	Bacteria;Cyanobacteria;unclassified;Oscillatoriales;unclassified;Trichodesmium;erythraeum;Trichodesmium erythraeum IMS101	Ribosomal protein S9	KO:K02996	pfam00380
TCCM_0550.00000130	5008300	501850	892610	Bacteria;Cyanobacteria;unclassified;Oscillatoriales;unclassified;Trichodesmium;erythraeum;Trichodesmium erythraeum IMS101	Rieske Fe-S protein	KO:K02636	pfam00355
TCCM_0690.00000410	36113000	26257000	55100000	Bacteria;Cyanobacteria;unclassified;Oscillatoriales;unclassified;Trichodesmium;erythraeum;Trichodesmium erythraeum IMS101	Glyceraldehyde-3-phosphate dehydrogenase/erythrose-4-phosphate dehydrogenase	KO:K00150	pfam02800
2503610523	9114600	2066500	13383000
TCCM_0494.00000050	5323900	2996600	6101300	Bacteria;Cyanobacteria;unclassified;Oscillatoriales;unclassified;Trichodesmium;erythraeum;Trichodesmium erythraeum IMS101	ribosomal protein L6, bacterial type	KO:K02933	pfam00347
TCCM_0967.00000120	3672000	2843500	6575500	Bacteria;Cyanobacteria;unclassified;Chroococcales;unclassified;Cyanothece;sp.;Cyanothece sp. PCC 7822	NADPH:quinone reductase and related Zn-dependent oxidoreductases		pfam08659
TCCM_0253.00000010	2219100	2157400	4144800	Bacteria;Cyanobacteria;unclassified;Oscillatoriales;unclassified;Trichodesmium;erythraeum;Trichodesmium erythraeum IMS101	3-deoxy-D-arabino-heptulosonate 7-phosphate (DAHP) synthase	KO:K03856	pfam00793
TCCM_0320.00000020	822730	2058200	2989700	Bacteria;Cyanobacteria;unclassified;Oscillatoriales;unclassified;Trichodesmium;erythraeum;Trichodesmium erythraeum IMS101	Aminopeptidase N	KO:K01256	pfam01433
TCCM_0493.00000020	4972200	4341000	7590000	Bacteria;Cyanobacteria;unclassified;Oscillatoriales;unclassified;Trichodesmium;erythraeum;Trichodesmium erythraeum IMS101	Molecular chaperone GrpE (heat shock protein)	KO:K03687	pfam01025
TCCM_0395.00000110	4456400	2595900	6340000	Bacteria;Cyanobacteria;unclassified;Oscillatoriales;unclassified;Trichodesmium;erythraeum;Trichodesmium erythraeum IMS101	Glutamate dehydrogenase/leucine dehydrogenase	KO:K00262	pfam00208
TCCM_0546.00000140	6377500	5397000	14601000	Bacteria;Cyanobacteria;unclassified;Oscillatoriales;unclassified;Trichodesmium;erythraeum;Trichodesmium erythraeum IMS101	Pyruvate/2-oxoglutarate dehydrogenase complex, dihydrolipoamide dehydrogenase (E3) component, and related enzymes	KO:K00383	pfam07992
TCCM_0579.00000020	11621000	8725500	20975000	Bacteria;Cyanobacteria;unclassified;Oscillatoriales;unclassified;Trichodesmium;erythraeum;Trichodesmium erythraeum IMS101	Peroxiredoxin		pfam00578
TCCM_0824.00000030	6783000	5570600	10181000	Bacteria;Cyanobacteria;unclassified;Oscillatoriales;unclassified;Trichodesmium;erythraeum;Trichodesmium erythraeum IMS101	Spermidine synthase	KO:K00797	pfam01564
TCCM_0180.00000030	2023100	1632600	4809500	Bacteria;Cyanobacteria;unclassified;Oscillatoriales;unclassified;Trichodesmium;erythraeum;Trichodesmium erythraeum IMS101	delta-1-pyrroline-5-carboxylate dehydrogenase, group 2, putative	KO:K00318	pfam00171
TCCM_0334.00000150	5666500	5442000	15783000	Bacteria;Cyanobacteria;unclassified;Oscillatoriales;unclassified;Trichodesmium;erythraeum;Trichodesmium erythraeum IMS101	Pyruvate/2-oxoglutarate dehydrogenase complex, dihydrolipoamide dehydrogenase (E3) component, and related enzymes	KO:K00383	pfam02852
TCCM_0046.00000300	7621900	8806900	17008000	Bacteria;Cyanobacteria;unclassified;Oscillatoriales;unclassified;Trichodesmium;erythraeum;Trichodesmium erythraeum IMS101	Uncharacterized proteins involved in stress response, homologs of TerZ and putative cAMP-binding protein CABP1	KO:K05795	pfam02342
TCCM_0082.00000040	4345400	2700500	7666100	Bacteria;Cyanobacteria;unclassified;Oscillatoriales;unclassified;Trichodesmium;erythraeum;Trichodesmium erythraeum IMS101	Predicted nucleoside-diphosphate-sugar epimerases		pfam13460
TCCM_0142.00000260	2374900	1708400	3376200	Bacteria;Cyanobacteria;unclassified;Oscillatoriales;unclassified;Trichodesmium;erythraeum;Trichodesmium erythraeum IMS101
TCCM_0294.00000230	2341400	2899800	5832900	Bacteria;Cyanobacteria;unclassified;Oscillatoriales;unclassified;Trichodesmium;erythraeum;Trichodesmium erythraeum IMS101	ribosome recycling factor	KO:K02838	pfam01765
TCCM_0313.00000020	1994900	1836700	3587800	Bacteria;Cyanobacteria;unclassified;Oscillatoriales;unclassified;Trichodesmium;erythraeum;Trichodesmium erythraeum IMS101	DNA-directed RNA polymerase, beta'''' subunit	KO:K03046	pfam04998
TCCM_0040.00000050	4536100	1994000	6147500	Bacteria;Cyanobacteria;unclassified;Oscillatoriales;unclassified;Trichodesmium;erythraeum;Trichodesmium erythraeum IMS101	NADH dehydrogenase, FAD-containing subunit	KO:K03885	pfam07992
TCCM_0486.00000170	8944500	10369000	17619000	Bacteria;Cyanobacteria;unclassified;Oscillatoriales;unclassified;Trichodesmium;erythraeum;Trichodesmium erythraeum IMS101	Phycobilisome protein.		pfam00502
TCCM_0017.00000110	0	0	520060	Bacteria;Cyanobacteria;unclassified;Oscillatoriales;unclassified;Trichodesmium;erythraeum;Trichodesmium erythraeum IMS101	ribosomal protein L17	KO:K02879	pfam01196
TCCM_0158.00000190	3451500	1159500	4790500	Bacteria;Cyanobacteria;unclassified;Oscillatoriales;unclassified;Trichodesmium;erythraeum;Trichodesmium erythraeum IMS101	daunorubicin resistance ABC transporter ATP-binding subunit	KO:K09687	pfam00005
TCCM_0206.00000020	2055400	2006600	3589200	Bacteria;Cyanobacteria;unclassified;Oscillatoriales;unclassified;Trichodesmium;erythraeum;Trichodesmium erythraeum IMS101	cell division protein FtsZ	KO:K03531	pfam12327
TCCM_0031.00000100	2451100	2406800	4873900	Bacteria;Cyanobacteria;unclassified;Oscillatoriales;unclassified;Trichodesmium;erythraeum;Trichodesmium erythraeum IMS101	Tic22-like family.		pfam04278
TCCM_0619.00000290	10932000	8706100	25509000	Bacteria;Cyanobacteria;unclassified;Oscillatoriales;unclassified;Trichodesmium;erythraeum;Trichodesmium erythraeum IMS101	Ribosomal protein S1	KO:K02945	pfam00575
TCCM_0038.00000020	4093800	1766200	7392600	Bacteria;Cyanobacteria;unclassified;Oscillatoriales;unclassified;Trichodesmium;erythraeum;Trichodesmium erythraeum IMS101	6-phosphogluconolactonase	KO:K01057	pfam01182
TCCM_0796.00001540	10095000	14536000	20147000
TCCM_0163.00000250	4729000	3123100	7818700	Bacteria;Cyanobacteria;unclassified;Oscillatoriales;unclassified;Trichodesmium;erythraeum;Trichodesmium erythraeum IMS101	Carbonic anhydrases/acetyltransferases, isoleucine patch superfamily	KO:K08698	pfam00101
TCCM_0025.00000060	13725000	9956200	14205000	Bacteria;Cyanobacteria;unclassified;Oscillatoriales;unclassified;Trichodesmium;erythraeum;Trichodesmium erythraeum IMS101	Photosystem I psaA/psaB protein.	KO:K02689	pfam00223
TCCM_0062.00000430	4132600	1684300	5437900	Bacteria;Cyanobacteria;unclassified;Chroococcales;unclassified;Cyanothece;sp.;Cyanothece sp. PCC 8801	Uridylate kinase		pfam00696
TCCM_0173.00000190	3278400	2212200	3249600	Bacteria;Cyanobacteria;unclassified;Oscillatoriales;unclassified;Trichodesmium;erythraeum;Trichodesmium erythraeum IMS101	glycine cleavage system T protein	KO:K00605	pfam01571
TCCM_0518.00000010	3715600	3763000	11520000	Bacteria;Cyanobacteria;unclassified;Oscillatoriales;unclassified;Trichodesmium;erythraeum;Trichodesmium erythraeum IMS101	ribosomal protein L29	KO:K02904	pfam00831
TCCM_0959.00000070	3309900	2921800	5821300	Bacteria;Cyanobacteria;unclassified;Oscillatoriales;unclassified;Trichodesmium;erythraeum;Trichodesmium erythraeum IMS101	methyltransferase, FkbM family		pfam05050
TCCM_0064.00000070	3207300	2506400	4466300	Bacteria;Cyanobacteria;unclassified;Oscillatoriales;unclassified;Trichodesmium;erythraeum;Trichodesmium erythraeum IMS101	glycine dehydrogenase (decarboxylating)	KO:K00281	pfam02347
TCCM_0414.00000100	7648000	3469300	7365100	Bacteria;Cyanobacteria;unclassified;Nostocales;Nostocaceae;Nostoc;punctiforme;Nostoc punctiforme PCC 73102	Polyketide synthase modules and related proteins		pfam00109
TCCM_0627.00000220	9195000	7055000	15410000	Bacteria;Cyanobacteria;unclassified;Oscillatoriales;unclassified;Trichodesmium;erythraeum;Trichodesmium erythraeum IMS101	Dehydrogenases with different specificities (related to short-chain alcohol dehydrogenases)	KO:K00059	pfam00106
TCCM_0454.00000200	3953600	2173000	5360700	Bacteria;Cyanobacteria;unclassified;Oscillatoriales;unclassified;Trichodesmium;erythraeum;Trichodesmium erythraeum IMS101	NADH-plastoquinone oxidoreductase subunit I protein	KO:K05580	pfam13237
TCCM_0705.00000170	7588400	5764500	13006000	Bacteria;Cyanobacteria;unclassified;Oscillatoriales;unclassified;Trichodesmium;erythraeum;Trichodesmium erythraeum IMS101	Response regulators consisting of a CheY-like receiver domain and a winged-helix DNA-binding domain	KO:K11329	pfam00072
TCCM_0682.00000130	5263500	4970600	10439000	Bacteria;Cyanobacteria;unclassified;Oscillatoriales;unclassified;Trichodesmium;erythraeum;Trichodesmium erythraeum IMS101	ribosomal protein L14, bacterial/organelle	KO:K02874	pfam00238
TCCM_0826.00000030	2769000	1256200	2613600	Bacteria;Cyanobacteria;unclassified;Oscillatoriales;unclassified;Trichodesmium;erythraeum;Trichodesmium erythraeum IMS101	FKBP-type peptidyl-prolyl cis-trans isomerases 1	KO:K01802	pfam00254
TCCM_0438.00000020	3002700	753230	5207200	Bacteria;Cyanobacteria;unclassified;Oscillatoriales;unclassified;Trichodesmium;erythraeum;Trichodesmium erythraeum IMS101	Putative GTPases (G3E family)		pfam02492
TCCM_0033.00000450	3679100	3112300	6184800	Bacteria;Cyanobacteria;unclassified;Oscillatoriales;unclassified;Trichodesmium;erythraeum;Trichodesmium erythraeum IMS101	Predicted solute binding protein		pfam13385
TCCM_0116.00000020	6648100	5213000	12457000	Bacteria;Cyanobacteria;unclassified;Oscillatoriales;unclassified;Trichodesmium;erythraeum;Trichodesmium erythraeum IMS101	Uncharacterized protein related to plant photosystem II stability/assembly factor		pfam14870
TCCM_0576.00000160	33189000	27072000	40087000	Bacteria;Firmicutes;Clostridia;Clostridiales;Clostridiaceae;Clostridium;sporogenes;Clostridium sporogenes ATCC 15579	H-type lectin domain.		pfam09458
2503739191	11987000	8141400	16309000
TCCM_0289.00000050	2043700	1102400	3549600	Bacteria;Cyanobacteria;unclassified;Oscillatoriales;unclassified;Trichodesmium;erythraeum;Trichodesmium erythraeum IMS101	GTP-binding protein TypA/BipA	KO:K06207	pfam00009
TCCM_0525.00000030	3949400	2970700	6259300	Bacteria;Cyanobacteria;unclassified;Chroococcales;unclassified;Acaryochloris;marina;Acaryochloris marina MBIC11017	histidinol dehydrogenase	KO:K00013	pfam00815
TCCM_0004.00005580	35863000	25658000	53429000	Bacteria;Cyanobacteria;unclassified;Oscillatoriales;unclassified;Trichodesmium;erythraeum;Trichodesmium erythraeum IMS101	Glutamine synthetase	KO:K01915	pfam00120
TCCM_0690.00000010	1901100	997620	2892000	Bacteria;Cyanobacteria;unclassified;Oscillatoriales;unclassified;Trichodesmium;erythraeum;Trichodesmium erythraeum IMS101	Predicted dehydrogenases and related proteins	KO:K00540	pfam01408
TCCM_0116.00000280	9271000	6732900	9743600	Bacteria;Cyanobacteria;unclassified;Oscillatoriales;unclassified;Trichodesmium;erythraeum;Trichodesmium erythraeum IMS101	Gas vesicle protein.		pfam00741
TCCM_0575.00000030	1950300	1846300	3124900	Bacteria;Cyanobacteria;unclassified;Oscillatoriales;unclassified;Trichodesmium;erythraeum;Trichodesmium erythraeum IMS101	Predicted Zn-dependent peptidases		pfam05193
TCCM_0522.00000030	3347400	1833300	4746200	Bacteria;Proteobacteria;Gammaproteobacteria;Thiotrichales;Thiotrichaceae;Beggiatoa;sp.;Beggiatoa sp. PS	putative oxygen-independent coproporphyrinogen III oxidase		pfam04055
TCCM_0123.00000020	2139700	1532100	4319100	Bacteria;Cyanobacteria;unclassified;Oscillatoriales;unclassified;Trichodesmium;erythraeum;Trichodesmium erythraeum IMS101	Phenylalanyl-tRNA synthetase beta subunit	KO:K01890	pfam03147
TCCM_0256.00000030	2562600	2285800	4451800	Bacteria;Cyanobacteria;unclassified;Oscillatoriales;unclassified;Trichodesmium;erythraeum;Trichodesmium erythraeum IMS101	dihydrodipicolinate synthase	KO:K01714	pfam00701
TCCM_0570.00000140	2831000	3629400	7902100	Bacteria;Cyanobacteria;unclassified;Oscillatoriales;unclassified;Trichodesmium;erythraeum;Trichodesmium erythraeum IMS101		KO:K09969
TCCM_0117.00000430	3314200	3471400	7935900	Bacteria;Cyanobacteria;unclassified;Oscillatoriales;unclassified;Trichodesmium;erythraeum;Trichodesmium erythraeum IMS101	Serine/threonine protein phosphatase		pfam13672
TCCM_0711.00001340	6258200	4088900	11199000	Bacteria;Cyanobacteria;unclassified;Oscillatoriales;unclassified;Trichodesmium;erythraeum;Trichodesmium erythraeum IMS101	Fructose-1,6-bisphosphatase	KO:K03841	pfam00316
TCCM_0464.00000030	6177400	3331900	10605000	Bacteria;Cyanobacteria;unclassified;Nostocales;Nostocaceae;Nostoc;sp.;Nostoc sp. PCC 7120	Predicted iron-dependent peroxidase		pfam04261
TCCM_0420.00000160	5861100	4594600	11170000	Bacteria;Cyanobacteria;unclassified;Oscillatoriales;unclassified;Trichodesmium;erythraeum;Trichodesmium erythraeum IMS101	ribosomal protein L9	KO:K02939	pfam01281
TCCM_0353.00000520	6791400	3849400	11362000	Bacteria;Cyanobacteria;unclassified;Nostocales;Nostocaceae;Nodularia;spumigena;Nodularia spumigena CCY9414	Choline dehydrogenase and related flavoproteins		pfam13450
TCCM_0942.00001840	2631400	1208200	3110400		Gluconolactonase		pfam07676
TCCM_0109.00000020	3990500	3554700	7596200	Bacteria;Cyanobacteria;unclassified;Oscillatoriales;unclassified;Trichodesmium;erythraeum;Trichodesmium erythraeum IMS101	Predicted nucleoside-diphosphate-sugar epimerases		pfam05368
TCCM_0908.00000010	0	0	0	Bacteria;Cyanobacteria;unclassified;Oscillatoriales;unclassified;Trichodesmium;erythraeum;Trichodesmium erythraeum IMS101	Fructose-1,6-bisphosphatase/sedoheptulose 1,7-bisphosphatase and related proteins	KO:K11532	pfam03320
TCCM_0155.00000370	69801000	53465000	122530000	Bacteria;Cyanobacteria;unclassified;Oscillatoriales;unclassified;Trichodesmium;erythraeum;Trichodesmium erythraeum IMS101	Phycobilisome protein.	KO:K02093	pfam00502
TCCM_0161.00000260	11247000	6046200	4051500	Bacteria;Cyanobacteria;unclassified;Oscillatoriales;unclassified;Trichodesmium;erythraeum;Trichodesmium erythraeum IMS101	F0F1-type ATP synthase, subunit a	KO:K02108	pfam00119
TCCM_0024.00000040	1657100	807420	4018600	Bacteria;Cyanobacteria;unclassified;Oscillatoriales;unclassified;Trichodesmium;erythraeum;Trichodesmium erythraeum IMS101	Glutamate synthase domain 2	KO:K00284	pfam01645
TCCM_0467.00005930	8526000	5421200	14652000	Bacteria;Proteobacteria;Gammaproteobacteria;Enterobacteriales;Enterobacteriaceae;Xenorhabdus;bovienii;Xenorhabdus bovienii SS-2004	Chitinase		pfam00704
TCCM_0881.00000030	2695600	2235000	5387200	Bacteria;Cyanobacteria;unclassified;Oscillatoriales;unclassified;Trichodesmium;erythraeum;Trichodesmium erythraeum IMS101	Ribonuclease I		pfam00445
TCCM_0470.00000140	7791100	3323800	11577000	Bacteria;Cyanobacteria;unclassified;Oscillatoriales;unclassified;Trichodesmium;erythraeum;Trichodesmium erythraeum IMS101
TCCM_0592.00000730	4748900	3329600	3769900	Bacteria;Cyanobacteria;unclassified;Oscillatoriales;unclassified;Trichodesmium;erythraeum;Trichodesmium erythraeum IMS101
TCCM_0157.00000040	1813600	1281800	2464000	Bacteria;Cyanobacteria;unclassified;Oscillatoriales;unclassified;Trichodesmium;erythraeum;Trichodesmium erythraeum IMS101	Predicted sensor protein/domain		pfam10069
TCCM_0716.00000110	1545300	1323900	7202600	Bacteria;Cyanobacteria;unclassified;Oscillatoriales;unclassified;Trichodesmium;erythraeum;Trichodesmium erythraeum IMS101	cytochrome b6/f complex subunit IV	KO:K02637	pfam00032
TCCM_0254.00002640	9323900	6701200	17989000
TCCM_0118.00000020	2572600	1831900	4406300	Bacteria;Cyanobacteria;unclassified;Oscillatoriales;unclassified;Trichodesmium;erythraeum;Trichodesmium erythraeum IMS101	signal peptide peptidase SppA, 36K type	KO:K04773	pfam01343
TCCM_0981.00000010	2230500	1857700	4703500	Bacteria;Cyanobacteria;unclassified;Oscillatoriales;unclassified;Trichodesmium;erythraeum;Trichodesmium erythraeum IMS101	dihydroxy-acid dehydratase	KO:K01687	pfam00920
TCCM_0931.00000230	6101000	3869100	6327500	Bacteria;Cyanobacteria;unclassified;Oscillatoriales;unclassified;Trichodesmium;erythraeum;Trichodesmium erythraeum IMS101	ATP-dependent Clp protease, proteolytic subunit ClpP	KO:K01358	pfam00574
TCCM_0149.00000240	4321200	2203800	7000000	Bacteria;Cyanobacteria;unclassified;Oscillatoriales;unclassified;Trichodesmium;erythraeum;Trichodesmium erythraeum IMS101			pfam14326
TCCM_0054.00000050	1329000	813410	2614700	Bacteria;Cyanobacteria;unclassified;Oscillatoriales;unclassified;Trichodesmium;erythraeum;Trichodesmium erythraeum IMS101	phytoene desaturase	KO:K02293	pfam01593
TCCM_0510.00000100	1839100	1442800	5400400	Bacteria;Cyanobacteria;unclassified;Oscillatoriales;unclassified;Trichodesmium;erythraeum;Trichodesmium erythraeum IMS101			pfam04536
TCCM_0339.00000200	1720800	1662500	3413400	Bacteria;Cyanobacteria;unclassified;Oscillatoriales;unclassified;Trichodesmium;erythraeum;Trichodesmium erythraeum IMS101	ATPases of the AAA+ class		pfam00004
TCCM_0149.00000350	2484400	1012200	1757900	Bacteria;Cyanobacteria;unclassified;Oscillatoriales;unclassified;Trichodesmium;erythraeum;Trichodesmium erythraeum IMS101	PsbP.	KO:K02717	pfam01789
TCCM_0281.00000210	5033800	3657600	5569500	Bacteria;Cyanobacteria;unclassified;Oscillatoriales;unclassified;Trichodesmium;erythraeum;Trichodesmium erythraeum IMS101	NAD dependent epimerase/dehydratase family.		pfam01370
TCCM_0385.00000020	1628200	1233000	3980200	Bacteria;Cyanobacteria;unclassified;Oscillatoriales;unclassified;Trichodesmium;erythraeum;Trichodesmium erythraeum IMS101	Dipeptidyl aminopeptidases/acylaminoacyl-peptidases		pfam00326
TCCM_0067.00000030	4891900	3780900	6748600	Bacteria;Cyanobacteria;unclassified;Oscillatoriales;unclassified;Trichodesmium;erythraeum;Trichodesmium erythraeum IMS101	ATPases with chaperone activity, ATP-binding subunit	KO:K03696	pfam07724
TCCM_0991.00000030	4797300	3160300	10759000	Bacteria;Cyanobacteria;unclassified;Oscillatoriales;unclassified;Trichodesmium;erythraeum;Trichodesmium erythraeum IMS101
TCCM_0594.00002200	26858000	13320000	34094000
TCCM_0631.00000240	2980400	2069500	5376700	Bacteria;Cyanobacteria;unclassified;Oscillatoriales;unclassified;Trichodesmium;erythraeum;Trichodesmium erythraeum IMS101	adenylosuccinate lyase	KO:K01756	pfam00206
TCCM_0458.00005980	111660000	71940000	0	Eukaryota;Chordata;Actinopterygii;Cypriniformes;Cyprinidae;Danio;rerio;Danio rerio Tuebingen	Actin and related proteins		pfam00022
TCCM_0373.00000260	7877200	8054200	13188000	Bacteria;Cyanobacteria;unclassified;Oscillatoriales;unclassified;Trichodesmium;erythraeum;Trichodesmium erythraeum IMS101	Phycobilisome protein.	KO:K02096	pfam00502
TCCM_0249.00000170	8386100	5785500	13616000	Bacteria;Cyanobacteria;unclassified;Oscillatoriales;unclassified;Trichodesmium;erythraeum;Trichodesmium erythraeum IMS101	Beta-propeller domains of methanol dehydrogenase type	KO:K06872	pfam04536
TCCM_0345.00000010	1864500	1092900	2099900	Bacteria;Cyanobacteria;unclassified;Oscillatoriales;unclassified;Lyngbya;sp.;Lyngbya sp. CCY 8106	6-phosphofructokinase	KO:K00850	pfam00365
TCCM_0455.00000040	6844400	4874000	10740000	Bacteria;Cyanobacteria;unclassified;Oscillatoriales;unclassified;Lyngbya;sp.;Lyngbya sp. CCY 8106	CpcD/allophycocyanin linker domain.	KO:K02094	pfam01383
TCCM_0375.00000350	2515300	1906500	4576300	Bacteria;Cyanobacteria;unclassified;Oscillatoriales;unclassified;Trichodesmium;erythraeum;Trichodesmium erythraeum IMS101	Tellurite resistance protein TerB.		pfam05099
TCCM_0507.00000030	5680700	3931500	8211800	Bacteria;Cyanobacteria;unclassified;Oscillatoriales;unclassified;Trichodesmium;erythraeum;Trichodesmium erythraeum IMS101	diaminopimelate decarboxylase	KO:K01586	pfam02784
TCCM_0865.00003260	24538000	25780000	35515000	Eukaryota;Arthropoda;Insecta;Diptera;Culicidae;Aedes;aegypti;Aedes aegypti Liverpool	F0F1-type ATP synthase, alpha subunit	KO:K02132	pfam00306
TCCM_0869.00000100	10698000	6363400	12212000	Bacteria;Cyanobacteria;unclassified;Oscillatoriales;unclassified;Trichodesmium;erythraeum;Trichodesmium erythraeum IMS101	Hemolysin-type calcium-binding repeat (2 copies).		pfam00353
TCCM_0159.00000040	4984200	4668000	8763500	Bacteria;Cyanobacteria;unclassified;Oscillatoriales;unclassified;Trichodesmium;erythraeum;Trichodesmium erythraeum IMS101
TCCM_0518.00000020	3811600	2312500	5072300	Bacteria;Cyanobacteria;unclassified;Oscillatoriales;unclassified;Trichodesmium;erythraeum;Trichodesmium erythraeum IMS101	ribosomal protein L16, bacterial/organelle	KO:K02878	pfam00252
TCCM_0316.00000150	4137500	1607000	4333500	Bacteria;Cyanobacteria;unclassified;Oscillatoriales;unclassified;Trichodesmium;erythraeum;Trichodesmium erythraeum IMS101	adenylosuccinate synthase	KO:K01939	pfam00709
TCCM_0942.00000010	7150200	3117200	8342800	Bacteria;Cyanobacteria;unclassified;Oscillatoriales;unclassified;Trichodesmium;erythraeum;Trichodesmium erythraeum IMS101	Uncharacterized conserved protein		pfam10025
TCCM_0221.00000020	5380400	4041100	9444000	Bacteria;Cyanobacteria;unclassified;Oscillatoriales;unclassified;Trichodesmium;erythraeum;Trichodesmium erythraeum IMS101			pfam07176
TCCM_0070.00000020	4611600	2926300	7351400	Bacteria;Firmicutes;Bacilli;Bacillales;Bacillaceae;Geobacillus;thermodenitrificans;Geobacillus thermodenitrificans NG80-2	Phosphoserine aminotransferase	KO:K00831	pfam00266
TCCM_0313.00000010	4292300	2469300	5121800	Bacteria;Cyanobacteria;unclassified;Oscillatoriales;unclassified;Trichodesmium;erythraeum;Trichodesmium erythraeum IMS101	DNA-directed RNA polymerase, gamma subunit	KO:K03046	pfam04997
TCCM_0409.00000040	4170200	3246800	7267300	Bacteria;Cyanobacteria;unclassified;Oscillatoriales;unclassified;Trichodesmium;erythraeum;Trichodesmium erythraeum IMS101	Ribosomal protein S1	KO:K02945	pfam00575
TCCM_0093.00000020	1542400	1634600	2591200	Bacteria;Cyanobacteria;unclassified;Oscillatoriales;unclassified;Trichodesmium;erythraeum;Trichodesmium erythraeum IMS101	Lysyl-tRNA synthetase (class II)	KO:K04567	pfam00152
TCCM_0778.00000040	3152200	1294700	1468200	Bacteria;Cyanobacteria;unclassified;Oscillatoriales;unclassified;Trichodesmium;erythraeum;Trichodesmium erythraeum IMS101			pfam10722
TCCM_0121.00000020	3551600	2179200	3305900	Bacteria;Cyanobacteria;unclassified;Oscillatoriales;unclassified;Trichodesmium;erythraeum;Trichodesmium erythraeum IMS101	5,10-methylenetetrahydrofolate reductase	KO:K00297	pfam02219
TCCM_0251.00000030	1129400	2651100	3345100	Bacteria;Cyanobacteria;unclassified;Oscillatoriales;unclassified;Trichodesmium;erythraeum;Trichodesmium erythraeum IMS101	FeS assembly ATPase SufC	KO:K09013	pfam00005
TCCM_0006.00000080	4220700	3211000	4507900	Bacteria;Cyanobacteria;unclassified;Oscillatoriales;unclassified;Trichodesmium;erythraeum;Trichodesmium erythraeum IMS101			pfam00106
TCCM_0819.00000030	3029200	1483600	3744900	Bacteria;Cyanobacteria;unclassified;Oscillatoriales;unclassified;Trichodesmium;erythraeum;Trichodesmium erythraeum IMS101	NADPH:quinone reductase and related Zn-dependent oxidoreductases		pfam13602
TCCM_0018.00000340	4898500	4607600	10420000	Bacteria;Cyanobacteria;unclassified;Oscillatoriales;unclassified;Trichodesmium;erythraeum;Trichodesmium erythraeum IMS101	Universal stress protein UspA and related nucleotide-binding proteins		pfam00582
TCCM_0118.00005120	20302000	12959000	18424000
TCCM_0241.00005510	19298000	12285000	31796000	Eukaryota;Arthropoda;Insecta;Diptera;Culicidae;Culex;pipiens quinquefasciatus;Culex pipiens quinquefasciatus JHB	Myosin tail.	KO:K10352	pfam01576
TCCM_0069.00000040	540120	314990	1111300	Bacteria;Cyanobacteria;unclassified;Oscillatoriales;unclassified;Trichodesmium;erythraeum;Trichodesmium erythraeum IMS101	DNA topoisomerase I, bacterial	KO:K03168	pfam01131
TCCM_0483.00000010	2910900	2806700	5582900	Bacteria;Cyanobacteria;unclassified;Oscillatoriales;unclassified;Trichodesmium;erythraeum;Trichodesmium erythraeum IMS101	ribonuclease PH	KO:K00989	pfam01138
TCCM_0308.00000010	4053600	2784300	4953300	Bacteria;Cyanobacteria;unclassified;Oscillatoriales;unclassified;Trichodesmium;erythraeum;Trichodesmium erythraeum IMS101			pfam14250
TCCM_0696.00000300	3245000	3771400	13932000
TCCM_0714.00000240	1737600	827810	3069000	Bacteria;Cyanobacteria;unclassified;Oscillatoriales;unclassified;Trichodesmium;erythraeum;Trichodesmium erythraeum IMS101	ATP:corrinoid adenosyltransferase	KO:K00798	pfam02572
TCCM_0571.00000020	4264200	2398300	4445800	Bacteria;Proteobacteria;Gammaproteobacteria;Alteromonadales;unclassified;Teredinibacter;turnerae;Teredinibacter turnerae T7901	Uncharacterized protein conserved in bacteria		pfam13449
TCCM_0089.00000030	1786200	1638300	2062200	Bacteria;Cyanobacteria;unclassified;Oscillatoriales;unclassified;Trichodesmium;erythraeum;Trichodesmium erythraeum IMS101	Uridine kinase	KO:K00855	pfam00485
TCCM_0501.00000010	2833600	3357200	5293500	Bacteria;Cyanobacteria;unclassified;Oscillatoriales;unclassified;Trichodesmium;erythraeum;Trichodesmium erythraeum IMS101	Transaldolase	KO:K00616	pfam00923
TCCM_0386.00000440	25386000	20940000	42627000	Bacteria;Cyanobacteria;unclassified;Oscillatoriales;unclassified;Trichodesmium;erythraeum;Trichodesmium erythraeum IMS101	Molecular chaperone	KO:K04043	pfam00012
TCCM_0088.00000460	3277600	2192500	5759000	Bacteria;Cyanobacteria;unclassified;Oscillatoriales;unclassified;Trichodesmium;erythraeum;Trichodesmium erythraeum IMS101	MoaD family protein, archaeal		pfam02597
TCCM_0503.00000590	11912000	8429100	25358000
TCCM_0853.00003340	0	0	0	Bacteria;Cyanobacteria;unclassified;Oscillatoriales;unclassified;Trichodesmium;erythraeum;Trichodesmium erythraeum IMS101
TCCM_0015.00000060	987760	175770	1052300	Bacteria;Cyanobacteria;unclassified;Oscillatoriales;unclassified;Trichodesmium;erythraeum;Trichodesmium erythraeum IMS101	valyl-tRNA synthetase	KO:K01873	pfam00133
TCCM_0374.00000120	0	1561400	3058600	Bacteria;Cyanobacteria;unclassified;Oscillatoriales;unclassified;Trichodesmium;erythraeum;Trichodesmium erythraeum IMS101	Dinucleotide-utilizing enzymes involved in molybdopterin and thiamine biosynthesis family 2		pfam00899
TCCM_0405.00000120	4801700	3859300	7581900	Bacteria;Cyanobacteria;unclassified;Oscillatoriales;unclassified;Trichodesmium;erythraeum;Trichodesmium erythraeum IMS101	ABC-type amino acid transport/signal transduction systems, periplasmic component/domain	KO:K02030	pfam00497
TCCM_0494.00000220	3964500	3318600	5862100	Bacteria;Cyanobacteria;unclassified;Oscillatoriales;unclassified;Trichodesmium;erythraeum;Trichodesmium erythraeum IMS101	Dienelactone hydrolase and related enzymes	KO:K01061	pfam01738
TCCM_0663.00000110	4151300	3628200	7907400	Bacteria;Cyanobacteria;unclassified;Oscillatoriales;unclassified;Trichodesmium;erythraeum;Trichodesmium erythraeum IMS101	LL-diaminopimelate aminotransferase	KO:K10206	pfam00155
TCCM_0615.00000040	6433000	3524100	3478200	Bacteria;Cyanobacteria;unclassified;Oscillatoriales;unclassified;Trichodesmium;erythraeum;Trichodesmium erythraeum IMS101	ribosomal protein S2, bacterial type	KO:K02967	pfam00318
TCCM_0021.00000170	2758600	1902400	4598000	Bacteria;Cyanobacteria;unclassified;Oscillatoriales;unclassified;Trichodesmium;erythraeum;Trichodesmium erythraeum IMS101	DNA-directed RNA polymerase, beta'''' subunit	KO:K03046	pfam04998
TCCM_0716.00000020	1055300	869940	1640100	Bacteria;Cyanobacteria;unclassified;Oscillatoriales;unclassified;Trichodesmium;erythraeum;Trichodesmium erythraeum IMS101	alanine--tRNA ligase	KO:K01872	pfam01411
TCCM_0759.00000020	19459000	11473000	31632000	Bacteria;Cyanobacteria;unclassified;Oscillatoriales;unclassified;Trichodesmium;erythraeum;Trichodesmium erythraeum IMS101	Bacterial nucleoid DNA-binding protein	KO:K03530	pfam00216
TCCM_0787.00000020	3321500	1242800	4635700	Bacteria;Cyanobacteria;unclassified;Oscillatoriales;unclassified;Trichodesmium;erythraeum;Trichodesmium erythraeum IMS101	ABC-type nitrate/sulfonate/bicarbonate transport systems, periplasmic components	KO:K02051	pfam09084
TCCM_0005.00000560	6827200	3358300	7511500	Bacteria;Cyanobacteria;unclassified;Nostocales;Nostocaceae;Nostoc;punctiforme;Nostoc punctiforme PCC 73102	Dehydrogenases with different specificities (related to short-chain alcohol dehydrogenases)		pfam08659
TCCM_0221.00000700	5111400	3010000	8141700	Bacteria;Cyanobacteria;unclassified;Oscillatoriales;unclassified;Trichodesmium;erythraeum;Trichodesmium erythraeum IMS101
TCCM_0800.00002130	13051000	11382000	26494000	Bacteria;Cyanobacteria;unclassified;Oscillatoriales;unclassified;Trichodesmium;erythraeum;Trichodesmium erythraeum IMS101
TCCM_0199.00000580	6147200	4241200	9505400	Bacteria;Cyanobacteria;unclassified;Oscillatoriales;unclassified;Trichodesmium;erythraeum;Trichodesmium erythraeum IMS101
TCCM_0985.00000020	3516300	2581400	7295300	Bacteria;Cyanobacteria;unclassified;Oscillatoriales;unclassified;Trichodesmium;erythraeum;Trichodesmium erythraeum IMS101	Dihydroorotase and related cyclic amidohydrolases	KO:K01465	pfam13147
TCCM_0193.00000180	4370900	2796900	13005000	Plasmid:Bacteria;Actinobacteria;Actinobacteria;Actinomycetales;Streptomycetaceae;Streptomyces;rochei;Streptomyces rochei 7434AN4 plasmid pSLA2-L
TCCM_0194.00000010	1857900	1095000	2699300	Bacteria;Cyanobacteria;unclassified;Chroococcales;unclassified;Cyanothece;sp.;Cyanothece sp. CCY 0110	3-phytase (myo-inositol-hexaphosphate 3-phosphohydrolase)		pfam02333
TCCM_0409.00000380	5730100	2613200	11867000	Bacteria;Cyanobacteria;unclassified;Chroococcales;unclassified;Cyanothece;sp.;Cyanothece sp. PCC 8801			pfam12902
TCCM_0244.00000010	5905100	3541600	7818200	Bacteria;Cyanobacteria;unclassified;Oscillatoriales;unclassified;Trichodesmium;erythraeum;Trichodesmium erythraeum IMS101	Nucleoside-diphosphate-sugar epimerases
TCCM_0049.00000280	1836400	1556100	1352400	Bacteria;Cyanobacteria;unclassified;Oscillatoriales;unclassified;Trichodesmium;erythraeum;Trichodesmium erythraeum IMS101	Type II secretory pathway, pullulanase PulA and related glycosidases	KO:K02438	pfam00128
TCCM_0187.00000020	1011200	1026200	1649500	Bacteria;Cyanobacteria;unclassified;Oscillatoriales;unclassified;Trichodesmium;erythraeum;Trichodesmium erythraeum IMS101	polyphosphate kinase 1	KO:K00937	pfam13090
TCCM_0533.00000020	2766000	1178800	5113700	Bacteria;Cyanobacteria;unclassified;Oscillatoriales;unclassified;Trichodesmium;erythraeum;Trichodesmium erythraeum IMS101
TCCM_0546.00000030	1967900	1584400	2743600	Bacteria;Cyanobacteria;unclassified;Oscillatoriales;unclassified;Trichodesmium;erythraeum;Trichodesmium erythraeum IMS101	Type IIA topoisomerase (DNA gyrase/topo II, topoisomerase IV), A subunit	KO:K02469	pfam00521
TCCM_0298.00000490	0	0	0	Bacteria;Cyanobacteria;unclassified;Oscillatoriales;unclassified;Trichodesmium;erythraeum;Trichodesmium erythraeum IMS101
TCCM_0687.00000030	2547500	2291100	2762900	Bacteria;Cyanobacteria;unclassified;Oscillatoriales;unclassified;Microcoleus;chthonoplastes;Microcoleus chthonoplastes PCC 7420	von Willebrand factor type A domain.		pfam13519
TCCM_0691.00000010	1473200	1244700	1303700	Bacteria;Cyanobacteria;unclassified;Oscillatoriales;unclassified;Trichodesmium;erythraeum;Trichodesmium erythraeum IMS101	Oxyanion-translocating ATPase	KO:K01551	pfam02374
TCCM_0087.00000050	2731400	2532700	4931200	Bacteria;Cyanobacteria;unclassified;Oscillatoriales;unclassified;Trichodesmium;erythraeum;Trichodesmium erythraeum IMS101	Methyltransferase domain.		pfam13649
TCCM_0225.00000050	4960500	1198600	3557000	Bacteria;Cyanobacteria;unclassified;Oscillatoriales;unclassified;Trichodesmium;erythraeum;Trichodesmium erythraeum IMS101	Cysteine synthase	KO:K01738	pfam00291
2503612344	4285600	3358300	4765300
TCCM_0575.00000040	2011300	1244000	4651200	Bacteria;Cyanobacteria;unclassified;Oscillatoriales;unclassified;Trichodesmium;erythraeum;Trichodesmium erythraeum IMS101	Predicted Zn-dependent peptidases	KO:K01412	pfam05193
TCCM_0690.00000020	1820000	495720	2579400	Bacteria;Cyanobacteria;unclassified;Oscillatoriales;unclassified;Trichodesmium;erythraeum;Trichodesmium erythraeum IMS101	glutathione synthetase, prokaryotic	KO:K01920	pfam02955
TCCM_0219.00000170	1981300	1605700	3229400	Bacteria;Cyanobacteria;unclassified;Oscillatoriales;unclassified;Trichodesmium;erythraeum;Trichodesmium erythraeum IMS101	geranylgeranyl reductase	KO:K10960	pfam01494
TCCM_0900.00002510	0	0	5878400	Bacteria;Proteobacteria;Gammaproteobacteria;Alteromonadales;Alteromonadaceae;Alteromonas;macleodii;Alteromonas macleodii Deep ecotype, DSM 17117	F0F1-type ATP synthase, alpha subunit	KO:K02111	pfam00306
TCCM_0825.00000090	1058000	778230	3175500	Bacteria;Cyanobacteria;unclassified;Oscillatoriales;unclassified;Trichodesmium;erythraeum;Trichodesmium erythraeum IMS101	acetylornithine and succinylornithine aminotransferases	KO:K00818	pfam00202
TCCM_0056.00000050	2846000	1579500	4014100	Bacteria;Cyanobacteria;unclassified;Oscillatoriales;unclassified;Trichodesmium;erythraeum;Trichodesmium erythraeum IMS101	Membrane protease subunits, stomatin/prohibitin homologs		pfam01145
TCCM_0247.00000020	4967300	3685400	8467800	Bacteria;Cyanobacteria;unclassified;Oscillatoriales;unclassified;Trichodesmium;erythraeum;Trichodesmium erythraeum IMS101	pyrroline-5-carboxylate reductase	KO:K00286	pfam14748
TCCM_0018.00000090	2772300	2370100	4770600	Bacteria;Cyanobacteria;unclassified;Oscillatoriales;unclassified;Trichodesmium;erythraeum;Trichodesmium erythraeum IMS101	phosphate ABC transporter, ATP-binding protein	KO:K02036	pfam00005
TCCM_0430.00000020	2587900	1166300	3247700	Bacteria;Cyanobacteria;unclassified;Oscillatoriales;unclassified;Trichodesmium;erythraeum;Trichodesmium erythraeum IMS101	Aspartate-semialdehyde dehydrogenase	KO:K00133	pfam02774
TCCM_0869.00000690	7439900	6669800	0
TCCM_0548.00000100	3242100	0	425440	Bacteria;Cyanobacteria;unclassified;Oscillatoriales;unclassified;Trichodesmium;erythraeum;Trichodesmium erythraeum IMS101	looped-hinge helix DNA binding domain, AbrB family		pfam14250
TCCM_0591.00000010	1479500	1068400	2593500	Bacteria;Cyanobacteria;unclassified;Oscillatoriales;unclassified;Trichodesmium;erythraeum;Trichodesmium erythraeum IMS101	ATP phosphoribosyltransferase, regulatory subunit	KO:K01892	pfam13393
TCCM_0709.00000010	3836300	2888400	3910800	Bacteria;Cyanobacteria;unclassified;Oscillatoriales;unclassified;Trichodesmium;erythraeum;Trichodesmium erythraeum IMS101	Ribosomal protein L10	KO:K02864	pfam00466
TCCM_0426.00000030	3193000	1821800	2819600	Bacteria;Cyanobacteria;unclassified;Oscillatoriales;unclassified;Trichodesmium;erythraeum;Trichodesmium erythraeum IMS101	tryptophan synthase, beta subunit	KO:K01696	pfam00291
TCCM_0699.00000100	4491300	2633800	8119700	Bacteria;Cyanobacteria;unclassified;Oscillatoriales;unclassified;Trichodesmium;erythraeum;Trichodesmium erythraeum IMS101			pfam13385
TCCM_0656.00000100	1293300	475180	2119700	Bacteria;Cyanobacteria;unclassified;Oscillatoriales;unclassified;Trichodesmium;erythraeum;Trichodesmium erythraeum IMS101
TCCM_0802.00000170	3081400	1361000	1841700	Bacteria;Cyanobacteria;unclassified;Nostocales;Nostocaceae;Nostoc;punctiforme;Nostoc punctiforme PCC 73102	Polyketide synthase modules and related proteins		pfam00109
TCCM_0017.00000080	1033600	0	4489900	Bacteria;Cyanobacteria;unclassified;Oscillatoriales;unclassified;Trichodesmium;erythraeum;Trichodesmium erythraeum IMS101	Ribosomal protein L13	KO:K02871	pfam00572
TCCM_0774.00000330	6340700	6914200	11845000	Bacteria;Cyanobacteria;unclassified;Chroococcales;unclassified;Cyanothece;sp.;Cyanothece sp. PCC 7822
TCCM_0980.00000200	6212300	2938300	6446600	Bacteria;Cyanobacteria;unclassified;Chroococcales;unclassified;Microcystis;aeruginosa;Microcystis aeruginosa NIES-843	Acyl-CoA synthetases (AMP-forming)/AMP-acid ligases II		pfam00501
TCCM_0437.00000010	1915400	1817900	3574200	Bacteria;Cyanobacteria;unclassified;Oscillatoriales;unclassified;Trichodesmium;erythraeum;Trichodesmium erythraeum IMS101	Nucleoside-diphosphate-sugar epimerases	KO:K01710	pfam01370
TCCM_0011.00000260	0	0	7281600	Bacteria;Cyanobacteria;unclassified;Oscillatoriales;unclassified;Trichodesmium;erythraeum;Trichodesmium erythraeum IMS101	ATP synthase, F1 epsilon subunit (delta in mitochondria)	KO:K02114	pfam02823
TCCM_0053.00000040	3370300	2154600	5081200	Bacteria;Cyanobacteria;unclassified;Oscillatoriales;unclassified;Trichodesmium;erythraeum;Trichodesmium erythraeum IMS101	acetylglutamate kinase	KO:K00930	pfam00696
TCCM_0320.00000030	2273100	1804100	4566100	Bacteria;Cyanobacteria;unclassified;Oscillatoriales;unclassified;Trichodesmium;erythraeum;Trichodesmium erythraeum IMS101	Aminopeptidase N	KO:K01256	pfam01433
TCCM_0288.00000020	1158200	1885100	4230800	Bacteria;Cyanobacteria;unclassified;Oscillatoriales;unclassified;Trichodesmium;erythraeum;Trichodesmium erythraeum IMS101	ABC-type metal ion transport system, periplasmic component/surface adhesin	KO:K02077	pfam01297
TCCM_0660.00000020	4041000	2185700	8824800	Bacteria;Cyanobacteria;unclassified;Oscillatoriales;unclassified;Trichodesmium;erythraeum;Trichodesmium erythraeum IMS101	translation elongation factor P	KO:K02356	pfam08207
TCCM_0784.00003340	67042000	55366000	97681000	Eukaryota;Arthropoda;Insecta;Diptera;Drosophilidae;Drosophila;melanogaster;Drosophila melanogaster y; cn bw sp	F0F1-type ATP synthase, beta subunit	KO:K02133	pfam00006
TCCM_0198.00000050	41567000	15186000	28366000	Bacteria;Cyanobacteria;unclassified;Oscillatoriales;unclassified;Trichodesmium;erythraeum;Trichodesmium erythraeum IMS101	Photosystem I reaction centre subunit XI.	KO:K02699	pfam02605
TCCM_0899.00000020	4637300	3803700	8933700	Bacteria;Firmicutes;Bacilli;Bacillales;Bacillaceae;Bacillus;atrophaeus;Bacillus atrophaeus 1942	Acyl carrier protein	KO:K02078	pfam00550
TCCM_0117.00000040	8566200	5641500	12043000	Bacteria;Cyanobacteria;unclassified;Chroococcales;unclassified;Cyanothece;sp.;Cyanothece sp. CCY 0110	Muconolactone delta-isomerase	KO:K03464	pfam02426
TCCM_0108.00000160	986890	1025800	2083500	Bacteria;Cyanobacteria;unclassified;Oscillatoriales;unclassified;Trichodesmium;erythraeum;Trichodesmium erythraeum IMS101	transcription termination factor NusA	KO:K02600	pfam08529
TCCM_0407.00000500	2757800	1712500	4608700	Bacteria;Cyanobacteria;unclassified;Oscillatoriales;unclassified;Trichodesmium;erythraeum;Trichodesmium erythraeum IMS101	Asp-tRNAAsn/Glu-tRNAGln amidotransferase A subunit and related amidases	KO:K02433	pfam01425
TCCM_0699.00000180	1326300	1112500	4022600	Bacteria;Cyanobacteria;unclassified;Oscillatoriales;unclassified;Trichodesmium;erythraeum;Trichodesmium erythraeum IMS101	Glyceraldehyde-3-phosphate dehydrogenase/erythrose-4-phosphate dehydrogenase	KO:K00134	pfam00044
TCCM_0013.00000070	4917400	3844100	4126400	Bacteria;Cyanobacteria;unclassified;Oscillatoriales;unclassified;Trichodesmium;erythraeum;Trichodesmium erythraeum IMS101	TRAP-type mannitol/chloroaromatic compound transport system, periplasmic component		pfam03480
TCCM_0003.00000250	393450	1154200	1914300	Bacteria;Cyanobacteria;unclassified;Oscillatoriales;unclassified;Trichodesmium;erythraeum;Trichodesmium erythraeum IMS101	Mannosyl oligosaccharide glucosidase.		pfam03200
TCCM_0929.00000020	1441100	981000	1868300	Bacteria;Cyanobacteria;unclassified;Oscillatoriales;unclassified;Trichodesmium;erythraeum;Trichodesmium erythraeum IMS101	ABC-type dipeptide transport system, periplasmic component	KO:K02035	pfam00496
TCCM_0699.00000010	1989000	176570	902220	Bacteria;Cyanobacteria;unclassified;Oscillatoriales;unclassified;Trichodesmium;erythraeum;Trichodesmium erythraeum IMS101	Predicted nucleoside-diphosphate-sugar epimerases		pfam08547
TCCM_0253.00000030	1617000	0	562950	Bacteria;Cyanobacteria;unclassified;Oscillatoriales;unclassified;Trichodesmium;erythraeum;Trichodesmium erythraeum IMS101	ribosomal protein S15, bacterial/organelle	KO:K02956	pfam00312
TCCM_0278.00000030	2218100	1695400	2186500	Bacteria;Cyanobacteria;unclassified;Oscillatoriales;unclassified;Trichodesmium;erythraeum;Trichodesmium erythraeum IMS101	acetolactate synthase, small subunit		pfam10369
TCCM_0962.00000030	4565000	3364700	7086400	Bacteria;Cyanobacteria;unclassified;Oscillatoriales;unclassified;Trichodesmium;erythraeum;Trichodesmium erythraeum IMS101	5''/3''-nucleotidase SurE	KO:K03787	pfam01975
TCCM_0021.00000020	764060	572990	2833300	Bacteria;Cyanobacteria;unclassified;Oscillatoriales;unclassified;Trichodesmium;erythraeum;Trichodesmium erythraeum IMS101	Intein/homing endonuclease	KO:K00524	pfam14528
TCCM_0816.00000010	12930000	9177400	18780000	Bacteria;Cyanobacteria;unclassified;Oscillatoriales;unclassified;Trichodesmium;erythraeum;Trichodesmium erythraeum IMS101	Uncharacterized protein conserved in bacteria
TCCM_0578.00000030	937370	1345900	4059900	Bacteria;Cyanobacteria;unclassified;Oscillatoriales;unclassified;Trichodesmium;erythraeum;Trichodesmium erythraeum IMS101	protoporphyrinogen oxidase	KO:K00231	pfam01593
TCCM_0501.00002700	26939000	20287000	44524000	Eukaryota;Arthropoda;Insecta;Coleoptera;Tenebrionidae;Tribolium;castaneum;Tribolium castaneum Georgia GA2	Myosin tail.	KO:K10352	pfam01576
TCCM_0686.00000160	6353500	4076300	7721700	Bacteria;Cyanobacteria;unclassified;Oscillatoriales;unclassified;Trichodesmium;erythraeum;Trichodesmium erythraeum IMS101	phospho-2-dehydro-3-deoxyheptonate aldolase	KO:K03856	pfam00793
TCCM_0355.00000010	2887900	2653000	6358700	Bacteria;Cyanobacteria;unclassified;Oscillatoriales;unclassified;Trichodesmium;erythraeum;Trichodesmium erythraeum IMS101	urea ABC transporter, urea binding protein	KO:K11959	pfam13433
TCCM_0160.00000040	4513600	3353000	5144300	Bacteria;Cyanobacteria;unclassified;Oscillatoriales;unclassified;Trichodesmium;erythraeum;Trichodesmium erythraeum IMS101	Peroxiredoxin	KO:K03564	pfam00578
TCCM_0072.00000290	2907500	2358800	5651900	Bacteria;Cyanobacteria;unclassified;Oscillatoriales;unclassified;Trichodesmium;erythraeum;Trichodesmium erythraeum IMS101	Nucleoside-diphosphate-sugar epimerases	KO:K01784	pfam01370
TCCM_0812.00003380	3319500	3690700	10074000	Bacteria;Cyanobacteria;unclassified;Oscillatoriales;unclassified;Trichodesmium;erythraeum;Trichodesmium erythraeum IMS101	Cyclopropane fatty acid synthase and related methyltransferases		pfam12847
TCCM_0675.00000020	1087100	2335900	2896700	Bacteria;Cyanobacteria;unclassified;Oscillatoriales;unclassified;Trichodesmium;erythraeum;Trichodesmium erythraeum IMS101	Uncharacterized conserved protein		pfam01936
TCCM_0283.00000020	955420	612110	1594100	Bacteria;Cyanobacteria;unclassified;Oscillatoriales;unclassified;Trichodesmium;erythraeum;Trichodesmium erythraeum IMS101	Zn-dependent oligopeptidases	KO:K01414	pfam01432
TCCM_0702.00000030	3587100	3980100	6503100	Bacteria;Cyanobacteria;unclassified;Oscillatoriales;unclassified;Trichodesmium;erythraeum;Trichodesmium erythraeum IMS101	beta-hydroxyacyl-[acyl carrier protein] dehydratase FabZ	KO:K02372	pfam07977
TCCM_0823.00000360	2098000	1583100	1754600	Bacteria;Cyanobacteria;unclassified;Oscillatoriales;unclassified;Trichodesmium;erythraeum;Trichodesmium erythraeum IMS101	Predicted oxidoreductases (related to aryl-alcohol dehydrogenases)	KO:K05885	pfam00248
TCCM_0523.00001390	36402000	26204000	42343000	Eukaryota;Arthropoda;Insecta;Diptera;Culicidae;Aedes;aegypti;Aedes aegypti Liverpool	Myosin heavy chain	KO:K10352	pfam00063
TCCM_0879.00000670	8353900	3657200	6481200	Bacteria;Cyanobacteria;unclassified;Oscillatoriales;unclassified;Trichodesmium;erythraeum;Trichodesmium erythraeum IMS101	Predicted N-acetylglucosaminyl transferase		pfam13414
TCCM_0714.00000030	2873700	1955700	5852400	Bacteria;Cyanobacteria;unclassified;Chroococcales;unclassified;Acaryochloris;marina;Acaryochloris marina MBIC11017	Lipoxygenase.		pfam00305
TCCM_0064.00000210	1230900	792130	2047600	Bacteria;Cyanobacteria;unclassified;Oscillatoriales;unclassified;Trichodesmium;erythraeum;Trichodesmium erythraeum IMS101	prolyl-tRNA synthetase, family II	KO:K01881	pfam00587
TCCM_0592.00000010	536250	87716	1471600	Bacteria;Cyanobacteria;unclassified;Oscillatoriales;unclassified;Trichodesmium;erythraeum;Trichodesmium erythraeum IMS101	Phosphoenolpyruvate carboxylase	KO:K01595	pfam00311
TCCM_0827.00000220	3203600	1825600	8610800	Bacteria;Cyanobacteria;unclassified;Oscillatoriales;unclassified;Trichodesmium;erythraeum;Trichodesmium erythraeum IMS101	Glyceraldehyde-3-phosphate dehydrogenase/erythrose-4-phosphate dehydrogenase	KO:K00134	pfam02800
TCCM_0308.00000030	2574600	1640700	5733000	Bacteria;Cyanobacteria;unclassified;Oscillatoriales;unclassified;Trichodesmium;erythraeum;Trichodesmium erythraeum IMS101	Nucleoside-diphosphate-sugar epimerases	KO:K02377	pfam01370
TCCM_0034.00000250	6713800	0	15310000	Bacteria;Cyanobacteria;unclassified;Oscillatoriales;unclassified;Trichodesmium;erythraeum;Trichodesmium erythraeum IMS101	Cytochrome b subunit of the bc complex	KO:K02635	pfam00033
TCCM_0677.00000020	459150	423970	1550700	Bacteria;Cyanobacteria;unclassified;Oscillatoriales;unclassified;Trichodesmium;erythraeum;Trichodesmium erythraeum IMS101	cysteinyl-tRNA synthetase	KO:K01883	pfam01406
TCCM_0899.00005240	574180	1504300	5680800	Bacteria;Proteobacteria;Gammaproteobacteria;Alteromonadales;Alteromonadaceae;Saccharophagus;degradans;Saccharophagus degradans 2-40	Putative multicopper oxidases		pfam07732
TCCM_0530.00000210	2373900	2717500	3950100	Bacteria;Cyanobacteria;unclassified;Oscillatoriales;unclassified;Trichodesmium;erythraeum;Trichodesmium erythraeum IMS101	triosephosphate isomerase	KO:K01803	pfam00121
TCCM_0747.00000150	3209300	1633000	4600000	Bacteria;Cyanobacteria;unclassified;Oscillatoriales;unclassified;Trichodesmium;erythraeum;Trichodesmium erythraeum IMS101	ribosomal protein S6	KO:K02990	pfam01250
TCCM_0165.00000010	5061200	3117900	10858000	Bacteria;Cyanobacteria;unclassified;Oscillatoriales;unclassified;Trichodesmium;erythraeum;Trichodesmium erythraeum IMS101	Uncharacterized protein conserved in bacteria		pfam07386
TCCM_0274.00000010	2179100	2847500	6140700	Bacteria;Cyanobacteria;unclassified;Oscillatoriales;unclassified;Trichodesmium;erythraeum;Trichodesmium erythraeum IMS101	5''-deoxy-5''-methylthioadenosine phosphorylase	KO:K00772	pfam01048
TCCM_0697.00000200	8000500	5882400	15008000	Bacteria;Cyanobacteria;unclassified;Oscillatoriales;unclassified;Trichodesmium;erythraeum;Trichodesmium erythraeum IMS101	Carbon dioxide concentrating mechanism/carboxysome shell protein		pfam00936
TCCM_0447.00000020	4056600	3247300	8187400	Bacteria;Cyanobacteria;unclassified;Oscillatoriales;unclassified;Trichodesmium;erythraeum;Trichodesmium erythraeum IMS101	Choline dehydrogenase and related flavoproteins		pfam05199
TCCM_0152.00000230	636650	277420	2598800	Bacteria;Cyanobacteria;unclassified;Oscillatoriales;unclassified;Trichodesmium;erythraeum;Trichodesmium erythraeum IMS101	aspartyl-tRNA synthetase, bacterial type	KO:K01876	pfam00152
TCCM_0466.00000010	1067600	376860	1316500	Bacteria;Cyanobacteria;unclassified;Oscillatoriales;unclassified;Trichodesmium;erythraeum;Trichodesmium erythraeum IMS101	endopeptidase Clp ATP-binding regulatory subunit (clpX)	KO:K03544	pfam07724
TCCM_0747.00000040	1026700	813730	660230	Bacteria;Cyanobacteria;unclassified;Oscillatoriales;unclassified;Trichodesmium;erythraeum;Trichodesmium erythraeum IMS101	3-dehydroquinate synthetase	KO:K01735	pfam01761
TCCM_0045.00000090	2077200	2030400	2492300	Bacteria;Cyanobacteria;unclassified;Oscillatoriales;unclassified;Trichodesmium;erythraeum;Trichodesmium erythraeum IMS101	RIP metalloprotease RseP/RIP metalloprotease RseP		pfam02163
TCCM_0540.00000030	1156900	424740	1053200	Bacteria;Cyanobacteria;unclassified;Oscillatoriales;unclassified;Trichodesmium;erythraeum;Trichodesmium erythraeum IMS101	chorismate synthase	KO:K01736	pfam01264
TCCM_0730.00000040	3206900	1232100	3698400	Bacteria;Cyanobacteria;unclassified;Oscillatoriales;unclassified;Trichodesmium;erythraeum;Trichodesmium erythraeum IMS101	L-asparaginase II	KO:K01424	pfam06089
TCCM_0824.00000300	2293100	1641800	3930900
TCCM_0076.00000250	2175000	1443600	125010	Bacteria;Cyanobacteria;unclassified;Oscillatoriales;unclassified;Trichodesmium;erythraeum;Trichodesmium erythraeum IMS101	Secreted and surface protein containing fasciclin-like repeats		pfam02469
TCCM_0545.00000290	83167000	56558000	137970000	Bacteria;Cyanobacteria;unclassified;Oscillatoriales;unclassified;Trichodesmium;erythraeum;Trichodesmium erythraeum IMS101	F0F1-type ATP synthase, beta subunit	KO:K02112	pfam02874
TCCM_0382.00000020	1336500	1089800	2576500	Bacteria;Cyanobacteria;unclassified;Oscillatoriales;unclassified;Trichodesmium;erythraeum;Trichodesmium erythraeum IMS101	seryl-tRNA synthetase	KO:K01875	pfam00587
TCCM_0241.00000420	1691900	1575800	2034500	Bacteria;Cyanobacteria;unclassified;Oscillatoriales;unclassified;Trichodesmium;erythraeum;Trichodesmium erythraeum IMS101	Lipoprotein NlpI, contains TPR repeats		pfam13414
TCCM_0503.00000110	1483000	961120	1443800	Bacteria;Cyanobacteria;unclassified;Oscillatoriales;unclassified;Trichodesmium;erythraeum;Trichodesmium erythraeum IMS101	Outer membrane protein/protective antigen OMA87	KO:K07277	pfam01103
TCCM_0454.00000290	3539200	2108300	5171100	Bacteria;Cyanobacteria;unclassified;Chroococcales;unclassified;Cyanothece;sp.;Cyanothece sp. PCC 7822
TCCM_0762.00000230	4193100	2060000	6535200	Bacteria;Cyanobacteria;unclassified;Oscillatoriales;unclassified;Trichodesmium;erythraeum;Trichodesmium erythraeum IMS101	Predicted oxidoreductases (related to aryl-alcohol dehydrogenases)		pfam00248
TCCM_0158.00000030	1516800	534620	2532100	Bacteria;Cyanobacteria;unclassified;Oscillatoriales;unclassified;Trichodesmium;erythraeum;Trichodesmium erythraeum IMS101	signal recognition particle-docking protein FtsY	KO:K03110	pfam00448
TCCM_0467.00000020	2261800	0	2072000	Bacteria;Cyanobacteria;unclassified;Oscillatoriales;unclassified;Trichodesmium;erythraeum;Trichodesmium erythraeum IMS101	Uncharacterized protein conserved in bacteria		pfam07005
TCCM_0950.00000360	46139000	41412000	98870000	Bacteria;Cyanobacteria;unclassified;Oscillatoriales;unclassified;Trichodesmium;erythraeum;Trichodesmium erythraeum IMS101	S-adenosylhomocysteine hydrolase	KO:K01251	pfam05221
TCCM_0357.00000030	1686400	1959900	4639900	Bacteria;Cyanobacteria;unclassified;Oscillatoriales;unclassified;Trichodesmium;erythraeum;Trichodesmium erythraeum IMS101	anthranilate phosphoribosyltransferase	KO:K00766	pfam00591
TCCM_0372.00001170	2950100	2645700	5624000	Bacteria;Cyanobacteria;unclassified;Oscillatoriales;unclassified;Trichodesmium;erythraeum;Trichodesmium erythraeum IMS101	Predicted glutathione S-transferase	KO:K07393	pfam13409
TCCM_0265.00000050	1883600	731960	2448600	Bacteria;Cyanobacteria;unclassified;Oscillatoriales;unclassified;Trichodesmium;erythraeum;Trichodesmium erythraeum IMS101	phosphate/phosphite/phosphonate ABC transporters, periplasmic binding protein	KO:K02044	pfam12974
TCCM_0070.00000030	5531600	3838600	5216900	Bacteria;Proteobacteria;Gammaproteobacteria;Thiotrichales;Thiotrichaceae;Beggiatoa;sp.;Beggiatoa sp. PS	Methylase involved in ubiquinone/menaquinone biosynthesis		pfam12847
TCCM_0682.00000120	3021700	0	5673700	Bacteria;Cyanobacteria;unclassified;Oscillatoriales;unclassified;Trichodesmium;erythraeum;Trichodesmium erythraeum IMS101	ribosomal protein L24, bacterial/organelle	KO:K02895	pfam00467
TCCM_0025.00000040	2637600	1914800	5924900	Bacteria;Cyanobacteria;unclassified;Oscillatoriales;unclassified;Trichodesmium;erythraeum;Trichodesmium erythraeum IMS101
TCCM_0679.00004240	656060	455600	413900	Bacteria;Proteobacteria;Alphaproteobacteria;Rhizobiales;Methylobacteriaceae;Methylobacterium;nodulans;Methylobacterium nodulans ORS 2060
TCCM_0373.00000020	1105900	1290900	2126700	Bacteria;Cyanobacteria;unclassified;Oscillatoriales;unclassified;Trichodesmium;erythraeum;Trichodesmium erythraeum IMS101	GMP synthase (glutamine-hydrolyzing), N-terminal domain or A subunit	KO:K01951	pfam00117
TCCM_0320.00000060	2172600	1793700	3527900	Bacteria;Cyanobacteria;unclassified;Oscillatoriales;unclassified;Trichodesmium;erythraeum;Trichodesmium erythraeum IMS101	Aspartate/tyrosine/aromatic aminotransferase	KO:K00812	pfam00155
TCCM_0054.00000320	3497500	1397000	5217900	Bacteria;Cyanobacteria;unclassified;Oscillatoriales;unclassified;Trichodesmium;erythraeum;Trichodesmium erythraeum IMS101	Methylase involved in ubiquinone/menaquinone biosynthesis		pfam08241
TCCM_0451.00000130	973730	1149000	1724300	Bacteria;Cyanobacteria;unclassified;Oscillatoriales;unclassified;Trichodesmium;erythraeum;Trichodesmium erythraeum IMS101	arsenite-activated ATPase ArsA	KO:K01551	pfam02374
TCCM_0053.00000070	1047000	988090	1605300	Bacteria;Cyanobacteria;unclassified;Oscillatoriales;unclassified;Trichodesmium;erythraeum;Trichodesmium erythraeum IMS101	cell shape determining protein, MreB/Mrl family	KO:K03569	pfam06723
TCCM_0376.00000430	3002300	3230300	6705600	Bacteria;Cyanobacteria;unclassified;Oscillatoriales;unclassified;Trichodesmium;erythraeum;Trichodesmium erythraeum IMS101	Flavin containing amine oxidoreductase.		pfam01593
TCCM_0380.00000140	1846400	1656500	2804100	Bacteria;Cyanobacteria;unclassified;Oscillatoriales;unclassified;Trichodesmium;erythraeum;Trichodesmium erythraeum IMS101	GTP-binding protein YchF	KO:K06942	pfam06071
TCCM_0203.00000060	6470300	4410900	10806000	Bacteria;Cyanobacteria;unclassified;Oscillatoriales;unclassified;Trichodesmium;erythraeum;Trichodesmium erythraeum IMS101	Delta-aminolevulinic acid dehydratase	KO:K01698	pfam00490
TCCM_0908.00000190	4810700	2846700	5958800	Bacteria;Cyanobacteria;unclassified;Oscillatoriales;unclassified;Trichodesmium;erythraeum;Trichodesmium erythraeum IMS101	hydrogenase expression/formation protein HypE	KO:K04655	pfam02769
TCCM_0453.00000020	1056900	705170	1307000	Bacteria;Cyanobacteria;unclassified;Chroococcales;unclassified;Crocosphaera;watsonii;Crocosphaera watsonii WH 8501
TCCM_0954.00000020	3558200	919850	5749800	Bacteria;Cyanobacteria;unclassified;Oscillatoriales;unclassified;Trichodesmium;erythraeum;Trichodesmium erythraeum IMS101	translation initiation factor IF-3	KO:K02520	pfam00707
TCCM_0660.00000090	38032000	0	0
TCCM_0036.00000240	1307300	1429900	3543900	Bacteria;Cyanobacteria;unclassified;Oscillatoriales;unclassified;Trichodesmium;erythraeum;Trichodesmium erythraeum IMS101	methionyl-tRNA synthetase	KO:K01874	pfam09334
TCCM_0250.00000200	3494700	3039500	6098100	Bacteria;Cyanobacteria;unclassified;Oscillatoriales;unclassified;Trichodesmium;erythraeum;Trichodesmium erythraeum IMS101	N-acetyl-gamma-glutamyl-phosphate reductase, common form	KO:K00145	pfam02774
TCCM_0151.00000140	0	0	6109100	Bacteria;Cyanobacteria;unclassified;Oscillatoriales;unclassified;Trichodesmium;erythraeum;Trichodesmium erythraeum IMS101	ferredoxin [2Fe-2S]	KO:K02639	pfam00111
TCCM_0876.00000030	1965700	1669300	5322700	Bacteria;Cyanobacteria;unclassified;Oscillatoriales;unclassified;Trichodesmium;erythraeum;Trichodesmium erythraeum IMS101
TCCM_0098.00000030	1196000	1239700	1772700	Bacteria;Cyanobacteria;unclassified;Oscillatoriales;unclassified;Trichodesmium;erythraeum;Trichodesmium erythraeum IMS101	Serine phosphatase RsbU, regulator of sigma subunit		pfam07228
TCCM_0162.00000140	1862700	919640	3564300	Bacteria;Cyanobacteria;unclassified;Oscillatoriales;unclassified;Trichodesmium;erythraeum;Trichodesmium erythraeum IMS101	ornithine carbamoyltransferase	KO:K00611	pfam00185
TCCM_0311.00000320	3147300	1360600	5896400	Bacteria;Cyanobacteria;unclassified;Oscillatoriales;unclassified;Trichodesmium;erythraeum;Trichodesmium erythraeum IMS101
TCCM_0267.00000040	2753100	1719900	4472400	Bacteria;Cyanobacteria;unclassified;Oscillatoriales;unclassified;Trichodesmium;erythraeum;Trichodesmium erythraeum IMS101	UDP-N-acetylmuramoylalanine--D-glutamate ligase	KO:K01925	pfam08245
TCCM_0234.00000130	608560	437710	1599300	Bacteria;Cyanobacteria;unclassified;Oscillatoriales;unclassified;Trichodesmium;erythraeum;Trichodesmium erythraeum IMS101	leucyl-tRNA synthetase, eubacterial and mitochondrial family	KO:K01869	pfam13603
TCCM_0249.00000020	1624500	1688600	2924600	Bacteria;Cyanobacteria;unclassified;Oscillatoriales;unclassified;Trichodesmium;erythraeum;Trichodesmium erythraeum IMS101	porphobilinogen deaminase	KO:K01749	pfam01379
TCCM_0282.00000030	6877000	4905900	11854000	Bacteria;Cyanobacteria;unclassified;Oscillatoriales;unclassified;Trichodesmium;erythraeum;Trichodesmium erythraeum IMS101	Growth inhibitor	KO:K07171	pfam02452
TCCM_0082.00000290	1018200	2348600	3124200	Bacteria;Cyanobacteria;unclassified;Chroococcales;unclassified;Synechocystis;sp.;Synechocystis sp. PCC 6803	Fructose-2,6-bisphosphatase		pfam00300
TCCM_0219.00000020	900330	563640	1323600	Bacteria;Cyanobacteria;unclassified;Oscillatoriales;unclassified;Trichodesmium;erythraeum;Trichodesmium erythraeum IMS101	Translation initiation factor IF-2, N-terminal region.	KO:K02519	pfam04760
TCCM_0700.00000070	608930	431350	2116300	Bacteria;Cyanobacteria;unclassified;Oscillatoriales;unclassified;Trichodesmium;erythraeum;Trichodesmium erythraeum IMS101	C-terminal peptidase (prc)	KO:K03797	pfam03572
TCCM_0343.00000010	1619900	595140	3479500	Bacteria;Cyanobacteria;unclassified;Oscillatoriales;unclassified;Trichodesmium;erythraeum;Trichodesmium erythraeum IMS101	Leucyl-tRNA synthetase	KO:K01869	pfam08264
TCCM_0422.00000350	30080000	17061000	51759000	Bacteria;Cyanobacteria;unclassified;Oscillatoriales;unclassified;Trichodesmium;erythraeum;Trichodesmium erythraeum IMS101	GTPases - translation elongation factors	KO:K02358	pfam00009
TCCM_0529.00001370	3597700	2024100	8465200	Bacteria;Cyanobacteria;unclassified;Oscillatoriales;unclassified;Trichodesmium;erythraeum;Trichodesmium erythraeum IMS101
TCCM_0070.00004440	408200	509070	1492700	Bacteria;Cyanobacteria;unclassified;Oscillatoriales;unclassified;Trichodesmium;erythraeum;Trichodesmium erythraeum IMS101	Carbon dioxide concentrating mechanism/carboxysome shell protein	KO:K08696	pfam00936
TCCM_0455.00000140	2203800	1828100	3427400	Bacteria;Cyanobacteria;unclassified;Oscillatoriales;unclassified;Trichodesmium;erythraeum;Trichodesmium erythraeum IMS101
TCCM_0104.00003850	22965000	17987000	20295000	Eukaryota;unclassified;unclassified;Choanoflagellida;Codonosigidae;Monosiga;brevicollis;Monosiga brevicollis MX1	Tubulin	KO:K07375	pfam00091
TCCM_0842.00000020	2280000	1549000	2955900	Bacteria;Cyanobacteria;unclassified;Oscillatoriales;unclassified;Trichodesmium;erythraeum;Trichodesmium erythraeum IMS101	Response regulators consisting of a CheY-like receiver domain and a winged-helix DNA-binding domain		pfam00072
TCCM_0808.00000250	5158800	2970900	1965800	Bacteria;Cyanobacteria;unclassified;Oscillatoriales;unclassified;Trichodesmium;erythraeum;Trichodesmium erythraeum IMS101	CpcD/allophycocyanin linker domain.		pfam01383
TCCM_0272.00005640	5613900	6286100	10243000	Bacteria;Proteobacteria;Alphaproteobacteria;Rhizobiales;Rhizobiaceae;Agrobacterium;vitis;Agrobacterium vitis S4
TCCM_0242.00000020	2293900	1236600	3759200	Bacteria;Cyanobacteria;unclassified;Oscillatoriales;unclassified;Trichodesmium;erythraeum;Trichodesmium erythraeum IMS101	NADH:ubiquinone oxidoreductase 27 kD subunit	KO:K05581	pfam00329
TCCM_0985.00000010	3310900	2231700	10576000	Bacteria;Cyanobacteria;unclassified;Oscillatoriales;unclassified;Trichodesmium;erythraeum;Trichodesmium erythraeum IMS101	Dihydroorotase and related cyclic amidohydrolases	KO:K01465	pfam01979
TCCM_0009.00000070	508820	0	275680	Bacteria;Cyanobacteria;unclassified;Oscillatoriales;unclassified;Trichodesmium;erythraeum;Trichodesmium erythraeum IMS101	Uncharacterized flavoproteins		pfam00753
TCCM_0801.00000010	4484700	4266900	7175300	Bacteria;Cyanobacteria;unclassified;Nostocales;Nostocaceae;Anabaena;variabilis;Anabaena variabilis ATCC 29413
TCCM_0755.00000190	5652000	2153800	6543300	Bacteria;Cyanobacteria;unclassified;Chroococcales;unclassified;Cyanothece;sp.;Cyanothece sp. PCC 7425	Polyketide synthase modules and related proteins	KO:K13614	pfam00109
TCCM_0588.00000020	4007500	3554900	6238200	Bacteria;Cyanobacteria;unclassified;Oscillatoriales;unclassified;Trichodesmium;erythraeum;Trichodesmium erythraeum IMS101	NAD-dependent aldehyde dehydrogenases	KO:K00128	pfam00171
TCCM_0001.00000560	3261200	2541900	6178300	Bacteria;Cyanobacteria;unclassified;Oscillatoriales;unclassified;Trichodesmium;erythraeum;Trichodesmium erythraeum IMS101	Nucleoside-diphosphate-sugar epimerases	KO:K01784	pfam01370
TCCM_0065.00000050	2352800	0	2854600	Bacteria;Cyanobacteria;unclassified;Oscillatoriales;unclassified;Trichodesmium;erythraeum;Trichodesmium erythraeum IMS101	RNA-binding proteins (RRM domain)		pfam00076
TCCM_0216.00000040	66624	58292	932260	Bacteria;Cyanobacteria;unclassified;Chroococcales;unclassified;Crocosphaera;watsonii;Crocosphaera watsonii WH 8501	Lipase (class 3).		pfam12695
TCCM_0201.00000610	1110300	920200	4321100	Bacteria;Cyanobacteria;unclassified;Chroococcales;unclassified;Cyanothece;sp.;Cyanothece sp. PCC 8801	Choline dehydrogenase and related flavoproteins	KO:K08261	pfam05199
TCCM_0213.00000060	2407600	1695100	4631800	Bacteria;Cyanobacteria;unclassified;Oscillatoriales;unclassified;Trichodesmium;erythraeum;Trichodesmium erythraeum IMS101	3''(2''),5''-bisphosphate nucleotidase, HAL2 family	KO:K01082	pfam00459
TCCM_0238.00000010	4715800	2705100	4772300	Bacteria;Cyanobacteria;unclassified;Oscillatoriales;unclassified;Microcoleus;chthonoplastes;Microcoleus chthonoplastes PCC 7420	Polyketide synthase modules and related proteins		pfam00501
TCCM_0705.00000020	3526500	2029400	10074000	Bacteria;Cyanobacteria;unclassified;Oscillatoriales;unclassified;Trichodesmium;erythraeum;Trichodesmium erythraeum IMS101	ATPases with chaperone activity, ATP-binding subunit	KO:K03695	pfam00004
TCCM_0242.00000030	3398100	2152000	6422600	Bacteria;Cyanobacteria;unclassified;Oscillatoriales;unclassified;Trichodesmium;erythraeum;Trichodesmium erythraeum IMS101	NADH-quinone oxidoreductase, B subunit	KO:K05582	pfam01058
TCCM_0016.00000240	1819500	830420	2971000	Bacteria;Cyanobacteria;unclassified;Oscillatoriales;unclassified;Trichodesmium;erythraeum;Trichodesmium erythraeum IMS101	Predicted unusual protein kinase		pfam03109
TCCM_0365.00000010	1616700	538870	776270	Bacteria;Cyanobacteria;unclassified;Oscillatoriales;unclassified;Trichodesmium;erythraeum;Trichodesmium erythraeum IMS101	Ycf66 protein N-terminus.		pfam07444
TCCM_0675.00000010	1626400	1499000	3501000	Bacteria;Cyanobacteria;unclassified;Oscillatoriales;unclassified;Trichodesmium;erythraeum;Trichodesmium erythraeum IMS101	Response regulator containing a CheY-like receiver domain and an HTH DNA-binding domain		pfam00072
TCCM_0447.00001740	7508800	4544300	14676000	Bacteria;Cyanobacteria;unclassified;Oscillatoriales;unclassified;Trichodesmium;erythraeum;Trichodesmium erythraeum IMS101
TCCM_0229.00000160	5821800	3275900	3622600	Bacteria;Proteobacteria;Alphaproteobacteria;unclassified;unclassified;Nisaea;sp.;Nisaea sp BAL199	acyl carrier protein		pfam00550
TCCM_0899.00000010	3492100	1500800	4056000	Bacteria;Cyanobacteria;unclassified;Chroococcales;unclassified;Cyanothece;sp.;Cyanothece sp. PCC 7425	3-oxoacyl-(acyl-carrier-protein) synthase	KO:K00646	pfam00109
TCCM_0016.00000030	1630400	728350	2180000	Bacteria;Cyanobacteria;unclassified;Oscillatoriales;unclassified;Trichodesmium;erythraeum;Trichodesmium erythraeum IMS101	Caspase domain.		pfam00656
TCCM_0029.00000060	1322700	1236800	2774900	Bacteria;Cyanobacteria;unclassified;Oscillatoriales;unclassified;Lyngbya;sp.;Lyngbya sp. CCY 8106	DNA polymerase sliding clamp subunit (PCNA homolog)	KO:K02338	pfam02767
TCCM_0809.00000080	1145800	0	2126700	Bacteria;Cyanobacteria;unclassified;Oscillatoriales;unclassified;Trichodesmium;erythraeum;Trichodesmium erythraeum IMS101
TCCM_0706.00000070	3057100	2479200	4920000	Bacteria;Cyanobacteria;unclassified;Oscillatoriales;unclassified;Trichodesmium;erythraeum;Trichodesmium erythraeum IMS101	Cyanophycinase and related exopeptidases		pfam03575
TCCM_0749.00000070	0	0	0	Bacteria;Cyanobacteria;unclassified;Oscillatoriales;unclassified;Trichodesmium;erythraeum;Trichodesmium erythraeum IMS101	Type IIA topoisomerase (DNA gyrase/topo II, topoisomerase IV), B subunit	KO:K02470	pfam00204
TCCM_0320.00000260	2708600	2264100	4349400	Bacteria;Cyanobacteria;unclassified;Oscillatoriales;unclassified;Trichodesmium;erythraeum;Trichodesmium erythraeum IMS101	tRNA(1-methyladenosine) methyltransferase and related methyltransferases		pfam00891
TCCM_0181.00005280	25907000	22423000	34145000	Eukaryota;unclassified;unclassified;Choanoflagellida;Codonosigidae;Monosiga;brevicollis;Monosiga brevicollis MX1	Arginine kinase		pfam00217
2503636691	86438000	60893000	143030000
TCCM_0292.00000010	1116200	1058800	2529400	Bacteria;Cyanobacteria;unclassified;Oscillatoriales;unclassified;Trichodesmium;erythraeum;Trichodesmium erythraeum IMS101	Superfamily II DNA and RNA helicases	KO:K05592	pfam00270
TCCM_0002.00000020	937010	879970	1187200	Bacteria;Cyanobacteria;unclassified;Oscillatoriales;unclassified;Trichodesmium;erythraeum;Trichodesmium erythraeum IMS101	Predicted hydrolases or acyltransferases (alpha/beta hydrolase superfamily)	KO:K01259	pfam12697
TCCM_0190.00000030	3551500	1011300	2589800	Bacteria;Cyanobacteria;unclassified;Oscillatoriales;unclassified;Trichodesmium;erythraeum;Trichodesmium erythraeum IMS101	chlorophyll a/b binding light-harvesting protein	KO:K02705	pfam00421
TCCM_0027.00000050	514450	655970	1693500	Bacteria;Cyanobacteria;unclassified;Oscillatoriales;unclassified;Trichodesmium;erythraeum;Trichodesmium erythraeum IMS101	light-independent protochlorophyllide reductase, iron-sulfur ATP-binding protein	KO:K04037	pfam00142
TCCM_0273.00003100	3138700	2028000	5777000	Bacteria;Cyanobacteria;unclassified;Oscillatoriales;unclassified;Trichodesmium;erythraeum;Trichodesmium erythraeum IMS101
TCCM_0160.00000220	1936600	1532700	2456900	Bacteria;Cyanobacteria;unclassified;Oscillatoriales;unclassified;Trichodesmium;erythraeum;Trichodesmium erythraeum IMS101	S-methyl-5-thioribose-1-phosphate isomerase	KO:K08963	pfam01008
TCCM_0059.00000040	727060	438480	566140	Bacteria;Cyanobacteria;unclassified;Oscillatoriales;unclassified;Trichodesmium;erythraeum;Trichodesmium erythraeum IMS101	BioD-like N-terminal domain of phosphotransacetylase	KO:K06873	pfam07085
TCCM_0502.00000230	3632300	3384000	7131700	Bacteria;Cyanobacteria;unclassified;Oscillatoriales;unclassified;Trichodesmium;erythraeum;Trichodesmium erythraeum IMS101	Conserved TM helix.		pfam05552
TCCM_0066.00002190	4838400	0	3889900
TCCM_0366.00000070	4906000	1021600	2379600	Bacteria;Cyanobacteria;unclassified;Oscillatoriales;unclassified;Trichodesmium;erythraeum;Trichodesmium erythraeum IMS101
TCCM_0654.00000050	0	0	14427000	Bacteria;Cyanobacteria;unclassified;Oscillatoriales;unclassified;Trichodesmium;erythraeum;Trichodesmium erythraeum IMS101	Fructose-1,6-bisphosphatase	KO:K03841	pfam00316
TCCM_0814.00004420	18819000	15119000	34843000
TCCM_0099.00000030	1652800	416170	3202200	Bacteria;Cyanobacteria;unclassified;Oscillatoriales;unclassified;Trichodesmium;erythraeum;Trichodesmium erythraeum IMS101	nitrogenase molybdenum-iron cofactor biosynthesis protein NifE/nitrogenase molybdenum-iron cofactor biosynthesis protein NifN	KO:K02587	pfam00148
TCCM_0176.00001310	833850	706620	1399200
TCCM_0057.00000060	6012900	5071900	5213600	Bacteria;Cyanobacteria;unclassified;Oscillatoriales;unclassified;Trichodesmium;erythraeum;Trichodesmium erythraeum IMS101	adenine phosphoribosyltransferase	KO:K00759	pfam00156
TCCM_0842.00000070	1731100	807690	2763400	Bacteria;Cyanobacteria;unclassified;Oscillatoriales;unclassified;Trichodesmium;erythraeum;Trichodesmium erythraeum IMS101	Outer membrane protein		pfam02321
TCCM_0276.00000050	1910500	1841200	2911400	Bacteria;Cyanobacteria;unclassified;Oscillatoriales;unclassified;Trichodesmium;erythraeum;Trichodesmium erythraeum IMS101	glyceraldehyde-3-phosphate dehydrogenase, type I	KO:K00134	pfam02800
TCCM_0043.00000480	0	0	0	Bacteria;Proteobacteria;Gammaproteobacteria;Alteromonadales;unclassified;Pseudoalteromonas;sp.;Pseudoalteromonas sp. TW-7	translation elongation factor TU	KO:K02358	pfam00009
TCCM_0235.00000200	3568700	2025700	4711600	Bacteria;Cyanobacteria;unclassified;Oscillatoriales;unclassified;Trichodesmium;erythraeum;Trichodesmium erythraeum IMS101	Adenylate kinase and related kinases	KO:K00939	pfam00406
TCCM_0838.00000170	5197600	2937800	6933600	Bacteria;Cyanobacteria;unclassified;Nostocales;Nostocaceae;Nostoc;punctiforme;Nostoc punctiforme PCC 73102	Polyketide synthase modules and related proteins		pfam02801
TCCM_0178.00000040	1798800	468080	4152000	Bacteria;Cyanobacteria;unclassified;Oscillatoriales;unclassified;Trichodesmium;erythraeum;Trichodesmium erythraeum IMS101	spermidine/putrescine ABC transporter ATP-binding subunit	KO:K11072	pfam00005
TCCM_0044.00000180	272230	1069600	2937900	Bacteria;Cyanobacteria;unclassified;Oscillatoriales;unclassified;Trichodesmium;erythraeum;Trichodesmium erythraeum IMS101
TCCM_0649.00000150	2139000	717260	3118700	Bacteria;Cyanobacteria;unclassified;Oscillatoriales;unclassified;Trichodesmium;erythraeum;Trichodesmium erythraeum IMS101			pfam12784
TCCM_0221.00000300	2389000	1315600	4557500	Bacteria;Cyanobacteria;unclassified;Oscillatoriales;unclassified;Trichodesmium;erythraeum;Trichodesmium erythraeum IMS101	Malic enzyme	KO:K00027	pfam00390
TCCM_0521.00004910	10913000	5143400	13184000
TCCM_0167.00003800	4194500	4534600	6380500	Bacteria;Cyanobacteria;unclassified;Oscillatoriales;unclassified;Trichodesmium;erythraeum;Trichodesmium erythraeum IMS101	Glucan phosphorylase	KO:K00688
TCCM_0179.00000040	646120	0	1875800	Bacteria;Cyanobacteria;unclassified;Oscillatoriales;unclassified;Trichodesmium;erythraeum;Trichodesmium erythraeum IMS101	Predicted dehydrogenases and related proteins		pfam01408
TCCM_0975.00000010	847010	270530	1005300	Bacteria;Cyanobacteria;unclassified;Oscillatoriales;unclassified;Trichodesmium;erythraeum;Trichodesmium erythraeum IMS101	Chromosome segregation ATPases	KO:K02022	pfam13533
TCCM_0705.00000080	2178400	2073600	4147700
TCCM_0465.00000110	1859700	0	1731300	Bacteria;Cyanobacteria;unclassified;Oscillatoriales;unclassified;Trichodesmium;erythraeum;Trichodesmium erythraeum IMS101	Uncharacterized protein conserved in bacteria		pfam05239
TCCM_0689.00000490	1075700	850040	2388400	Bacteria;Cyanobacteria;unclassified;Oscillatoriales;unclassified;Trichodesmium;erythraeum;Trichodesmium erythraeum IMS101
TCCM_0262.00000040	391440	296430	964510	Bacteria;Cyanobacteria;unclassified;Oscillatoriales;unclassified;Trichodesmium;erythraeum;Trichodesmium erythraeum IMS101			pfam11866
TCCM_0394.00000130	817680	846660	1592600	Bacteria;Cyanobacteria;unclassified;Oscillatoriales;unclassified;Trichodesmium;erythraeum;Trichodesmium erythraeum IMS101	2-isopropylmalate synthase, bacterial type	KO:K01649	pfam00682
TCCM_0656.00000030	1980500	1525700	2409900	Bacteria;Cyanobacteria;unclassified;Oscillatoriales;unclassified;Trichodesmium;erythraeum;Trichodesmium erythraeum IMS101
TCCM_0656.00000010	448750	1210100	268450	Bacteria;Cyanobacteria;unclassified;Oscillatoriales;unclassified;Trichodesmium;erythraeum;Trichodesmium erythraeum IMS101
TCCM_0709.00000570	4190100	3249000	9027200	Bacteria;Cyanobacteria;unclassified;Oscillatoriales;unclassified;Trichodesmium;erythraeum;Trichodesmium erythraeum IMS101	Translation elongation factors (GTPases)	KO:K02355	pfam00679
TCCM_0607.00000030	8206600	6002600	12495000	Bacteria;Cyanobacteria;unclassified;Oscillatoriales;unclassified;Trichodesmium;erythraeum;Trichodesmium erythraeum IMS101	ribosomal protein S16	KO:K02959	pfam00886
TCCM_0969.00000490	16637000	11317000	29521000
TCCM_0372.00000040	0	0	0	Bacteria;Cyanobacteria;unclassified;Oscillatoriales;unclassified;Trichodesmium;erythraeum;Trichodesmium erythraeum IMS101	Hemolysin-type calcium-binding repeat (2 copies).		pfam00353
TCCM_0996.00000180	1767500	0	2789000	Bacteria;Cyanobacteria;unclassified;Oscillatoriales;unclassified;Trichodesmium;erythraeum;Trichodesmium erythraeum IMS101
TCCM_0467.00000120	3559500	1846600	3888900	Bacteria;Cyanobacteria;unclassified;Oscillatoriales;unclassified;Trichodesmium;erythraeum;Trichodesmium erythraeum IMS101	NAD/NADP transhydrogenase beta subunit	KO:K00325	pfam02233
TCCM_0871.00000030	1526200	668840	0	Bacteria;Cyanobacteria;unclassified;Oscillatoriales;unclassified;Trichodesmium;erythraeum;Trichodesmium erythraeum IMS101	protein RecA	KO:K03553	pfam00154
TCCM_0215.00000320	1784100	2818400	1991600	Bacteria;Cyanobacteria;unclassified;Chroococcales;unclassified;Microcystis;aeruginosa;Microcystis aeruginosa NIES-843	Non-ribosomal peptide synthetase modules and related proteins		pfam00501
TCCM_0871.00000020	3948300	3815900	4841700	Bacteria;Cyanobacteria;unclassified;Oscillatoriales;unclassified;Trichodesmium;erythraeum;Trichodesmium erythraeum IMS101	RecA/RadA recombinase	KO:K03553	pfam00154
TCCM_0832.00000110	2947700	1514800	3976100	Bacteria;Cyanobacteria;unclassified;Nostocales;Nostocaceae;Nostoc;punctiforme;Nostoc punctiforme PCC 73102	Acyl carrier protein		pfam00550
TCCM_0394.00005020	61896000	43364000	105380000	Bacteria;Cyanobacteria;unclassified;Oscillatoriales;unclassified;Trichodesmium;erythraeum;Trichodesmium erythraeum IMS101	Phycobilisome protein.	KO:K02284	pfam00502
TCCM_0009.00000040	0	0	0	Bacteria;Cyanobacteria;unclassified;Oscillatoriales;unclassified;Trichodesmium;erythraeum;Trichodesmium erythraeum IMS101	Uncharacterized flavoproteins		pfam01613
TCCM_0774.00000320	4555700	6048300	8411500	Bacteria;Cyanobacteria;unclassified;Chroococcales;unclassified;Cyanothece;sp.;Cyanothece sp. PCC 7822	Arylsulfatase A and related enzymes	KO:K01130	pfam00884
TCCM_0211.00000030	1565400	1163200	2265400	Bacteria;Proteobacteria;Deltaproteobacteria;Desulfuromonadales;Pelobacteraceae;Pelobacter;carbinolicus;Pelobacter carbinolicus DSM 2380	Thiamine pyrophosphate-requiring enzymes [acetolactate synthase, pyruvate dehydrogenase (cytochrome), glyoxylate carboligase, phosphonopyruvate decarboxylase]	KO:K01652	pfam02775
TCCM_0017.00000070	6539600	4847200	9344400	Bacteria;Cyanobacteria;unclassified;Oscillatoriales;unclassified;Trichodesmium;erythraeum;Trichodesmium erythraeum IMS101	Ribosomal protein L13	KO:K02871	pfam00572
TCCM_0107.00000030	473620	573140	1201400	Bacteria;Cyanobacteria;unclassified;Oscillatoriales;unclassified;Trichodesmium;erythraeum;Trichodesmium erythraeum IMS101	amino acid adenylation domain		pfam00501
TCCM_0372.00000030	1258300	0	560380	Bacteria;Cyanobacteria;unclassified;Oscillatoriales;unclassified;Trichodesmium;erythraeum;Trichodesmium erythraeum IMS101	Glycosyltransferase		pfam12000
TCCM_0059.00000010	3466100	707010	4451100	Bacteria;Cyanobacteria;unclassified;Oscillatoriales;unclassified;Trichodesmium;erythraeum;Trichodesmium erythraeum IMS101	Uncharacterized protein conserved in bacteria	KO:K09767	pfam04461
TCCM_0120.00000480	3861700	2519000	24028000
TCCM_0695.00000020	3292800	2492200	6497800	Bacteria;Cyanobacteria;unclassified;Oscillatoriales;unclassified;Trichodesmium;erythraeum;Trichodesmium erythraeum IMS101	ABC-type proline/glycine betaine transport systems, periplasmic components	KO:K02002	pfam04069
TCCM_0743.00000050	1324900	1029500	1295600	Bacteria;Cyanobacteria;unclassified;Oscillatoriales;unclassified;Trichodesmium;erythraeum;Trichodesmium erythraeum IMS101	tyrosyl-tRNA synthetase	KO:K01866	pfam00579
TCCM_0432.00000030	785780	1804700	4717300	Bacteria;Cyanobacteria;unclassified;Oscillatoriales;unclassified;Trichodesmium;erythraeum;Trichodesmium erythraeum IMS101	Predicted pyridoxal phosphate-dependent enzyme apparently involved in regulation of cell wall biogenesis		pfam01041
TCCM_0209.00000010	1779900	1345700	3299000	Bacteria;Cyanobacteria;unclassified;Oscillatoriales;unclassified;Trichodesmium;erythraeum;Trichodesmium erythraeum IMS101			pfam11209
TCCM_0647.00001080	4093000	17218000	6678700		V8-like Glu-specific endopeptidase
TCCM_0109.00000010	3750900	3262900	6943800	Bacteria;Cyanobacteria;unclassified;Oscillatoriales;unclassified;Trichodesmium;erythraeum;Trichodesmium erythraeum IMS101	Nitroreductase		pfam00881
TCCM_0214.00000020	11557000	0	10588000	Bacteria;Cyanobacteria;unclassified;Oscillatoriales;unclassified;Trichodesmium;erythraeum;Trichodesmium erythraeum IMS101	Manganese-stabilising protein / photosystem II polypeptide.	KO:K02716	pfam01716
TCCM_0598.00000030	1632100	2500800	3162300	Bacteria;Cyanobacteria;unclassified;Oscillatoriales;unclassified;Trichodesmium;erythraeum;Trichodesmium erythraeum IMS101	Conserved protein/domain typically associated with flavoprotein oxygenases, DIM6/NTAB family		pfam01613
TCCM_0857.00000080	4973800	4299000	8841200	Bacteria;Cyanobacteria;unclassified;Oscillatoriales;unclassified;Trichodesmium;erythraeum;Trichodesmium erythraeum IMS101	Acetyltransferases		pfam00583
TCCM_0862.00000020	912390	417550	866290	Bacteria;Cyanobacteria;unclassified;Oscillatoriales;unclassified;Trichodesmium;erythraeum;Trichodesmium erythraeum IMS101	L-lactate dehydrogenase (FMN-dependent) and related alpha-hydroxy acid dehydrogenases	KO:K00101	pfam01070
TCCM_0302.00000060	3717800	2755900	6058100	Bacteria;Cyanobacteria;unclassified;Oscillatoriales;unclassified;Trichodesmium;erythraeum;Trichodesmium erythraeum IMS101	Membrane protease subunits, stomatin/prohibitin homologs		pfam01145
TCCM_0706.00000160	579550	521610	1106800	Bacteria;Cyanobacteria;unclassified;Oscillatoriales;unclassified;Trichodesmium;erythraeum;Trichodesmium erythraeum IMS101			pfam12784
TCCM_0341.00000020	1756100	1407000	2950000	Bacteria;Cyanobacteria;unclassified;Oscillatoriales;unclassified;Trichodesmium;erythraeum;Trichodesmium erythraeum IMS101	Thiamine biosynthesis protein ThiC	KO:K03147	pfam01964
TCCM_0945.00000030	1418900	1146000	1733600	Bacteria;Cyanobacteria;unclassified;Chroococcales;unclassified;Crocosphaera;watsonii;Crocosphaera watsonii WH 8501	Non-ribosomal peptide synthetase modules and related proteins		pfam00501
TCCM_0855.00000110	359500	1169100	2575600	Bacteria;Proteobacteria;Gammaproteobacteria;Methylococcales;Crenotrichaceae;Crenothrix;polyspora;Crenothrix polyspora	Sulfotransferase domain.		pfam00685
TCCM_0579.00003130	0	0	3743900				pfam07862
TCCM_0915.00000050	4955800	1097100	7951400	Bacteria;Cyanobacteria;unclassified;Oscillatoriales;unclassified;Trichodesmium;erythraeum;Trichodesmium erythraeum IMS101	ATPases with chaperone activity, ATP-binding subunit	KO:K03696	pfam02861
TCCM_0348.00000350	2116600	1375300	2945400	Bacteria;Cyanobacteria;unclassified;Oscillatoriales;unclassified;Trichodesmium;erythraeum;Trichodesmium erythraeum IMS101	Dinucleotide-utilizing enzymes involved in molybdopterin and thiamine biosynthesis family 2		pfam00899
TCCM_0139.00000440	989960	756110	920600	Bacteria;Cyanobacteria;unclassified;Oscillatoriales;unclassified;Trichodesmium;erythraeum;Trichodesmium erythraeum IMS101	adenylylsulfate kinase (apsK)	KO:K00860	pfam01583
TCCM_0045.00000070	864960	1824800	3245000	Bacteria;Cyanobacteria;unclassified;Oscillatoriales;unclassified;Trichodesmium;erythraeum;Trichodesmium erythraeum IMS101	Ribosomal protein S14	KO:K02954	pfam00253
TCCM_0519.00000020	1720300	1019400	2293400	Bacteria;Cyanobacteria;unclassified;Oscillatoriales;unclassified;Trichodesmium;erythraeum;Trichodesmium erythraeum IMS101	Uncharacterized conserved protein	KO:K09117	pfam09424
TCCM_0435.00000040	1489700	976070	1888100	Bacteria;Cyanobacteria;unclassified;Oscillatoriales;unclassified;Trichodesmium;erythraeum;Trichodesmium erythraeum IMS101	Putative Zn-dependent protease, contains TPR repeats		pfam13414
TCCM_0541.00000250	2551300	998810	3027900	Bacteria;Cyanobacteria;unclassified;Oscillatoriales;unclassified;Trichodesmium;erythraeum;Trichodesmium erythraeum IMS101	Predicted oxidoreductases (related to aryl-alcohol dehydrogenases)	KO:K05882	pfam00248
TCCM_0194.00000020	598960	1253400	2954700	Bacteria;Cyanobacteria;unclassified;Chroococcales;unclassified;Cyanothece;sp.;Cyanothece sp. CCY 0110	Uncharacterized protein conserved in bacteria		pfam03372
TCCM_0191.00000010	1987600	0	844290	Bacteria;Cyanobacteria;unclassified;Oscillatoriales;unclassified;Trichodesmium;erythraeum;Trichodesmium erythraeum IMS101	proton-translocating NADH-quinone oxidoreductase, chain L	KO:K00341	pfam00361
TCCM_0712.00000280	4189500	3289800	8769100	Bacteria;Cyanobacteria;unclassified;Oscillatoriales;unclassified;Trichodesmium;erythraeum;Trichodesmium erythraeum IMS101	Diadenosine tetraphosphate (Ap4A) hydrolase and other HIT family hydrolases	KO:K02503	pfam01230
TCCM_0151.00000050	629740	822340	2467700	Bacteria;Cyanobacteria;unclassified;Oscillatoriales;unclassified;Trichodesmium;erythraeum;Trichodesmium erythraeum IMS101	photosystem II S4 domain protein		pfam01479
TCCM_0039.00000030	2224700	1767100	3797400	Bacteria;Cyanobacteria;unclassified;Oscillatoriales;unclassified;Trichodesmium;erythraeum;Trichodesmium erythraeum IMS101	Serine/threonine protein phosphatase	KO:K01090	pfam13672
TCCM_0053.00000360	383760	0	2374200	Bacteria;Cyanobacteria;unclassified;Oscillatoriales;unclassified;Trichodesmium;erythraeum;Trichodesmium erythraeum IMS101	cob(I)alamin adenosyltransferase	KO:K00798	pfam02572
TCCM_0070.00000010	3234800	484990	2766600		Phosphoserine aminotransferase	KO:K00831	pfam00266
TCCM_0120.00000380	1143300	1036300	5891400	Bacteria;Cyanobacteria;unclassified;Nostocales;Nostocaceae;Nostoc;punctiforme;Nostoc punctiforme PCC 73102	Polyketide synthase modules and related proteins
TCCM_0349.00000030	1257600	1164500	2155300	Bacteria;Cyanobacteria;unclassified;Oscillatoriales;unclassified;Trichodesmium;erythraeum;Trichodesmium erythraeum IMS101	Aspartate/tyrosine/aromatic aminotransferase	KO:K00837	pfam00155
TCCM_0087.00000180	1738300	1646800	1873800	Bacteria;Cyanobacteria;unclassified;Oscillatoriales;unclassified;Trichodesmium;erythraeum;Trichodesmium erythraeum IMS101	circadian clock protein KaiC	KO:K08482	pfam06745
TCCM_0205.00000030	1217000	610590	1123300	Bacteria;Cyanobacteria;unclassified;Oscillatoriales;unclassified;Trichodesmium;erythraeum;Trichodesmium erythraeum IMS101	pilus retraction protein PilT	KO:K02669	pfam00437
TCCM_0763.00000080	5572000	4191400	9976200	Bacteria;Cyanobacteria;unclassified;Oscillatoriales;unclassified;Trichodesmium;erythraeum;Trichodesmium erythraeum IMS101			pfam11016
TCCM_0692.00000020	493610	200540	1047500	Bacteria;Cyanobacteria;unclassified;Oscillatoriales;unclassified;Trichodesmium;erythraeum;Trichodesmium erythraeum IMS101	acetolactate synthase, large subunit, biosynthetic type	KO:K01652	pfam02776
TCCM_0078.00000490	2313800	1549600	3701900	Bacteria;Cyanobacteria;unclassified;Oscillatoriales;unclassified;Trichodesmium;erythraeum;Trichodesmium erythraeum IMS101	Universal stress protein UspA and related nucleotide-binding proteins		pfam00582
TCCM_0772.00000400	845340	478840	1796100	Bacteria;Cyanobacteria;unclassified;Chroococcales;unclassified;Cyanothece;sp.;Cyanothece sp. PCC 8801	Uridylate kinase		pfam00696
TCCM_0376.00000020	2225300	1234100	2986200	Bacteria;Cyanobacteria;unclassified;Oscillatoriales;unclassified;Trichodesmium;erythraeum;Trichodesmium erythraeum IMS101	Putative Zn-dependent protease, contains TPR repeats		pfam13414
TCCM_0731.00000180	2717600	1477700	3754300	Bacteria;Cyanobacteria;unclassified;Oscillatoriales;unclassified;Trichodesmium;erythraeum;Trichodesmium erythraeum IMS101	Patatin
TCCM_0525.00004950	3290500	1924400	5200600	Bacteria;Cyanobacteria;unclassified;Oscillatoriales;unclassified;Trichodesmium;erythraeum;Trichodesmium erythraeum IMS101	ribosomal protein S18	KO:K02963	pfam01084
TCCM_0964.00000020	2879200	958140	2642100	Bacteria;Cyanobacteria;unclassified;Oscillatoriales;unclassified;Trichodesmium;erythraeum;Trichodesmium erythraeum IMS101	Threonyl-tRNA synthetase	KO:K01868	pfam03129
TCCM_0482.00000050	708530	786720	845360	Bacteria;Cyanobacteria;unclassified;Oscillatoriales;unclassified;Trichodesmium;erythraeum;Trichodesmium erythraeum IMS101
TCCM_0373.00001580 (+1)	14544000	12953000	26825000
TCCM_0409.00000030	3443800	2463600	3699400	Bacteria;Cyanobacteria;unclassified;Oscillatoriales;unclassified;Trichodesmium;erythraeum;Trichodesmium erythraeum IMS101	Ribosomal protein S1	KO:K02945	pfam00575
TCCM_0089.00000220	81848	0	685090	Bacteria;Cyanobacteria;unclassified;Oscillatoriales;unclassified;Trichodesmium;erythraeum;Trichodesmium erythraeum IMS101	Signal transduction histidine kinase regulating C4-dicarboxylate transport system		pfam02518
TCCM_0312.00000170	6550900	2787700	6961000	Bacteria;Cyanobacteria;unclassified;Oscillatoriales;unclassified;Trichodesmium;erythraeum;Trichodesmium erythraeum IMS101
TCCM_0212.00001020	0	0	0	Bacteria;Cyanobacteria;unclassified;Oscillatoriales;unclassified;Trichodesmium;erythraeum;Trichodesmium erythraeum IMS101	Hemolysin-type calcium-binding repeat (2 copies).		pfam00353
TCCM_0028.00000020	1720000	1196500	1480400	Bacteria;Cyanobacteria;unclassified;Oscillatoriales;unclassified;Trichodesmium;erythraeum;Trichodesmium erythraeum IMS101	Peroxiredoxin	KO:K03564	pfam00578
TCCM_0126.00000040	268130	215180	411950	Bacteria;Cyanobacteria;unclassified;Oscillatoriales;unclassified;Trichodesmium;erythraeum;Trichodesmium erythraeum IMS101	ABC-type bacteriocin/lantibiotic exporters, contain an N-terminal double-glycine peptidase domain	KO:K06147	pfam00664
TCCM_0754.00000010	2491100	3381900	4722800	Bacteria;Cyanobacteria;unclassified;Oscillatoriales;unclassified;Microcoleus;chthonoplastes;Microcoleus chthonoplastes PCC 7420	amino acid adenylation domain		pfam00501
TCCM_0755.00005250	8500400	7408700	18009000	Bacteria;Cyanobacteria;unclassified;Oscillatoriales;unclassified;Trichodesmium;erythraeum;Trichodesmium erythraeum IMS101	Phycobilisome protein.	KO:K02095	pfam00502
TCCM_0936.00000700	1810800	2848000	6160100	Bacteria;Cyanobacteria;unclassified;Oscillatoriales;unclassified;Trichodesmium;erythraeum;Trichodesmium erythraeum IMS101	Flavodoxins	KO:K03839	pfam00258
TCCM_0594.00000030	1330000	1507000	2263100	Bacteria;Cyanobacteria;unclassified;Oscillatoriales;unclassified;Trichodesmium;erythraeum;Trichodesmium erythraeum IMS101	alanine dehydrogenase	KO:K00259	pfam01262
TCCM_0429.00000170	0	0	373840	Bacteria;Cyanobacteria;unclassified;Oscillatoriales;unclassified;Trichodesmium;erythraeum;Trichodesmium erythraeum IMS101	Type II secretory pathway, pullulanase PulA and related glycosidases	KO:K02438	pfam02922
TCCM_0976.00000080	318430	978140	642610	Bacteria;Cyanobacteria;unclassified;Oscillatoriales;unclassified;Trichodesmium;erythraeum;Trichodesmium erythraeum IMS101	dTDP-4-dehydrorhamnose 3,5-epimerase	KO:K01790	pfam00908
TCCM_0180.00000130	1539700	1236000	2664300	Bacteria;Cyanobacteria;unclassified;Oscillatoriales;unclassified;Trichodesmium;erythraeum;Trichodesmium erythraeum IMS101	Mg-chelatase subunit ChlD	KO:K07114	pfam13519
TCCM_0792.00005770	183330	0	0	Eukaryota;Chordata;Actinopterygii;Cypriniformes;Cyprinidae;Danio;rerio;Danio rerio Tuebingen	Actin and related proteins	KO:K05692	pfam00022
TCCM_0930.00000010	3753500	2003700	9716200	Bacteria;Cyanobacteria;unclassified;Oscillatoriales;unclassified;Trichodesmium;erythraeum;Trichodesmium erythraeum IMS101	ATPases with chaperone activity, ATP-binding subunit	KO:K03695	pfam07724
TCCM_0464.00000020	4477500	4279800	7179500	Bacteria;Proteobacteria;Gammaproteobacteria;Enterobacteriales;Enterobacteriaceae;Pectobacterium;wasabiae;Pectobacterium wasabiae WPP163	Ricin-type beta-trefoil lectin domain.		pfam14200
TCCM_0497.00000020	3950800	3199400	7758000	Bacteria;Cyanobacteria;unclassified;Oscillatoriales;unclassified;Trichodesmium;erythraeum;Trichodesmium erythraeum IMS101			pfam12565
TCCM_0249.00000650	1339500	1641000	2682400	Bacteria;Cyanobacteria;unclassified;Oscillatoriales;unclassified;Trichodesmium;erythraeum;Trichodesmium erythraeum IMS101
TCCM_0757.00001560	0	0	0	Bacteria;Proteobacteria;Gammaproteobacteria;Enterobacteriales;Enterobacteriaceae;Pectobacterium;wasabiae;Pectobacterium wasabiae WPP163	Penicillin V acylase and related amidases		pfam02275
TCCM_0328.00000030	612500	1240900	0	Bacteria;Cyanobacteria;unclassified;Oscillatoriales;unclassified;Trichodesmium;erythraeum;Trichodesmium erythraeum IMS101	Sugar kinases, ribokinase family	KO:K00847	pfam00294
TCCM_0087.00000040	817160	334770	0	Bacteria;Cyanobacteria;unclassified;Oscillatoriales;unclassified;Trichodesmium;erythraeum;Trichodesmium erythraeum IMS101	5''/3''-nucleotidase SurE	KO:K03787	pfam01975
TCCM_0916.00000060	0	8448700	27161000				pfam13529
TCCM_0281.00000260	0	0	2357700	Bacteria;Cyanobacteria;unclassified;Oscillatoriales;unclassified;Trichodesmium;erythraeum;Trichodesmium erythraeum IMS101	Selenocysteine lyase	KO:K11325	pfam00266
2503606787	0	0	0
TCCM_0148.00000060	1861500	1737500	5088900	Bacteria;Cyanobacteria;unclassified;Oscillatoriales;unclassified;Trichodesmium;erythraeum;Trichodesmium erythraeum IMS101	global nitrogen regulator NtcA, cyanobacterial		pfam13545
TCCM_0345.00000070	3246700	1965500	7535900	Bacteria;Cyanobacteria;unclassified;Oscillatoriales;unclassified;Trichodesmium;erythraeum;Trichodesmium erythraeum IMS101	Dehydrogenases with different specificities (related to short-chain alcohol dehydrogenases)	KO:K00059	pfam13561
TCCM_0346.00000030	341820	612460	600420	Bacteria;Cyanobacteria;unclassified;Oscillatoriales;unclassified;Trichodesmium;erythraeum;Trichodesmium erythraeum IMS101	signal peptide peptidase SppA, 67K type	KO:K04773	pfam01343
TCCM_0933.00000670	6206800	1379900	4918700	Bacteria;Proteobacteria;Gammaproteobacteria;unclassified;unclassified;Gamma proteobacterium;sp.;Gamma proteobacterium sp. NOR5-3	Arylsulfatase A and related enzymes		pfam00884
TCCM_0001.00000100	1406800	1367000	4714300	Bacteria;Cyanobacteria;unclassified;Oscillatoriales;unclassified;Trichodesmium;erythraeum;Trichodesmium erythraeum IMS101	tryptophan synthase, alpha subunit	KO:K01695	pfam00290
TCCM_0074.00000280	1625600	1644800	2365500	Bacteria;Cyanobacteria;unclassified;Oscillatoriales;unclassified;Trichodesmium;erythraeum;Trichodesmium erythraeum IMS101	naphthoate synthase (dihydroxynaphthoic acid synthetase)	KO:K01661	pfam00378
TCCM_0274.00000030	1864300	544120	2253000	Bacteria;Cyanobacteria;unclassified;Oscillatoriales;unclassified;Trichodesmium;erythraeum;Trichodesmium erythraeum IMS101	Alanine-alpha-ketoisovalerate (or valine-pyruvate) aminotransferase	KO:K00835	pfam00155
TCCM_0406.00000320	204880000	260140000	465430000	Bacteria;Cyanobacteria;unclassified;Oscillatoriales;unclassified;Trichodesmium;erythraeum;Trichodesmium erythraeum IMS101	Phycobilisome protein.	KO:K05376	pfam00502
TCCM_0821.00000220	2564500	1183300	1535300	Bacteria;Cyanobacteria;unclassified;Oscillatoriales;unclassified;Trichodesmium;erythraeum;Trichodesmium erythraeum IMS101	glutamate N-acetyltransferase/amino-acid acetyltransferase	KO:K00620	pfam01960
TCCM_0238.00000150	868470	657150	1543900
TCCM_0392.00000720	13138000	8221600	60087000	Bacteria;Cyanobacteria;unclassified;Oscillatoriales;unclassified;Trichodesmium;erythraeum;Trichodesmium erythraeum IMS101	Fructose/tagatose bisphosphate aldolase	KO:K01624	pfam01116
TCCM_0870.00000070	1201200	1291700	2366600	Bacteria;Cyanobacteria;unclassified;Oscillatoriales;unclassified;Trichodesmium;erythraeum;Trichodesmium erythraeum IMS101	1-hydroxy-2-methyl-2-(E)-butenyl 4-diphosphate synthase	KO:K03526	pfam04551
TCCM_0320.00000330	872230	638900	1392400	Bacteria;Cyanobacteria;unclassified;Oscillatoriales;unclassified;Trichodesmium;erythraeum;Trichodesmium erythraeum IMS101		KO:K01256
TCCM_0609.00000190	963830	435680	1624900	Bacteria;Cyanobacteria;unclassified;Oscillatoriales;unclassified;Trichodesmium;erythraeum;Trichodesmium erythraeum IMS101
TCCM_0732.00000080	3774400	946560	3270200	Bacteria;Cyanobacteria;unclassified;Nostocales;Nostocaceae;Nostoc;punctiforme;Nostoc punctiforme PCC 73102	Polyketide synthase modules and related proteins		pfam02801
TCCM_0142.00000020	576490	545280	1721900	Bacteria;Cyanobacteria;unclassified;Oscillatoriales;unclassified;Trichodesmium;erythraeum;Trichodesmium erythraeum IMS101	uroporphyrinogen decarboxylase	KO:K01599	pfam01208
TCCM_0682.00000140	0	0	0	Bacteria;Cyanobacteria;unclassified;Oscillatoriales;unclassified;Trichodesmium;erythraeum;Trichodesmium erythraeum IMS101	30S ribosomal protein S17	KO:K02961	pfam00366
TCCM_0739.00000020	818950	121740	1942600	Bacteria;Cyanobacteria;unclassified;Oscillatoriales;unclassified;Trichodesmium;erythraeum;Trichodesmium erythraeum IMS101	Nucleoside-diphosphate-sugar epimerases		pfam13460
TCCM_0837.00000020	1515200	770360	1739700	Bacteria;Cyanobacteria;unclassified;Oscillatoriales;unclassified;Trichodesmium;erythraeum;Trichodesmium erythraeum IMS101	Subtilisin-like serine proteases	KO:K01362	pfam00082
TCCM_0273.00000030	1258200	725800	1131000	Bacteria;Cyanobacteria;unclassified;Oscillatoriales;unclassified;Trichodesmium;erythraeum;Trichodesmium erythraeum IMS101	Methylase involved in ubiquinone/menaquinone biosynthesis		pfam13847
TCCM_0063.00000230	1153600	496860	4855100	Bacteria;Cyanobacteria;unclassified;Oscillatoriales;unclassified;Trichodesmium;erythraeum;Trichodesmium erythraeum IMS101	Tellurite resistance protein		pfam06967
TCCM_0590.00000610	57038000	39147000	84472000	Bacteria;Cyanobacteria;unclassified;Oscillatoriales;unclassified;Trichodesmium;erythraeum;Trichodesmium erythraeum IMS101	F0F1-type ATP synthase, alpha subunit	KO:K02111	pfam02874
TCCM_0384.00000010	2334400	1226500	3813100	Bacteria;Cyanobacteria;unclassified;Oscillatoriales;unclassified;Trichodesmium;erythraeum;Trichodesmium erythraeum IMS101	Phosphomannomutase	KO:K01835	pfam02878
TCCM_0086.00000290	1124100	706280	2932400	Bacteria;Cyanobacteria;unclassified;Oscillatoriales;unclassified;Trichodesmium;erythraeum;Trichodesmium erythraeum IMS101	magnesium chelatase ATPase subunit I	KO:K03405	pfam01078
TCCM_0462.00000040	0	0	7634800	Bacteria;Cyanobacteria;unclassified;Oscillatoriales;unclassified;Trichodesmium;erythraeum;Trichodesmium erythraeum IMS101	ribosomal protein S18	KO:K02963	pfam01084
TCCM_0193.00000290	4018500	2762400	6412400	Bacteria;Cyanobacteria;unclassified;Nostocales;Nostocaceae;Anabaena;variabilis;Anabaena variabilis ATCC 29413	Acyl-CoA synthetases (AMP-forming)/AMP-acid ligases II	KO:K13611	pfam00501
TCCM_0379.00000010	2847000	2134400	4651600	Bacteria;Cyanobacteria;unclassified;Oscillatoriales;unclassified;Trichodesmium;erythraeum;Trichodesmium erythraeum IMS101			pfam11623
TCCM_0393.00000520	2155500	621210	4320300	Bacteria;Cyanobacteria;unclassified;Oscillatoriales;unclassified;Trichodesmium;erythraeum;Trichodesmium erythraeum IMS101	Peptidyl-prolyl cis-trans isomerase (rotamase) - cyclophilin family	KO:K03768	pfam00160
TCCM_0590.00000060	2920400	1344200	3944800	Bacteria;Cyanobacteria;unclassified;Oscillatoriales;unclassified;Trichodesmium;erythraeum;Trichodesmium erythraeum IMS101	Enoyl-[acyl-carrier-protein] reductase (NADH)	KO:K00208	pfam13561
TCCM_0087.00000030	996110	816620	2147800	Bacteria;Cyanobacteria;unclassified;Oscillatoriales;unclassified;Trichodesmium;erythraeum;Trichodesmium erythraeum IMS101			pfam13535
TCCM_0313.00000100	1927700	1578900	3204900	Bacteria;Cyanobacteria;unclassified;Oscillatoriales;unclassified;Trichodesmium;erythraeum;Trichodesmium erythraeum IMS101			pfam12784
TCCM_0777.00000030	1370900	1290500	2266300	Bacteria;Cyanobacteria;unclassified;Oscillatoriales;unclassified;Trichodesmium;erythraeum;Trichodesmium erythraeum IMS101	transcription antitermination factor NusB	KO:K03625	pfam01029
TCCM_0883.00000020	413810	261200	1594200	Bacteria;Cyanobacteria;unclassified;Oscillatoriales;unclassified;Trichodesmium;erythraeum;Trichodesmium erythraeum IMS101	glucose-1-phosphate thymidylylransferase, long form	KO:K00973	pfam00483
TCCM_0054.00000040	236270	143910	541200	Bacteria;Cyanobacteria;unclassified;Oscillatoriales;unclassified;Trichodesmium;erythraeum;Trichodesmium erythraeum IMS101	chaperone protein DnaK	KO:K04043	pfam00012
TCCM_0458.00000190	451050	904020	1902300	Bacteria;Cyanobacteria;unclassified;Oscillatoriales;unclassified;Trichodesmium;erythraeum;Trichodesmium erythraeum IMS101	CHRD domain.		pfam07452
TCCM_0900.00000280	3169100	1932100	4973600	Bacteria;Cyanobacteria;unclassified;Oscillatoriales;unclassified;Trichodesmium;erythraeum;Trichodesmium erythraeum IMS101	Glucose-6-P dehydrogenase subunit		pfam10128
TCCM_0311.00000310	2510800	347440	4790800	Bacteria;Cyanobacteria;unclassified;Oscillatoriales;unclassified;Trichodesmium;erythraeum;Trichodesmium erythraeum IMS101
TCCM_0589.00000110	1132300	587270	1469500	Bacteria;Cyanobacteria;unclassified;Oscillatoriales;unclassified;Trichodesmium;erythraeum;Trichodesmium erythraeum IMS101		KO:K06894
TCCM_0638.00000070	2947000	0	5287500	Bacteria;Cyanobacteria;unclassified;Oscillatoriales;unclassified;Trichodesmium;erythraeum;Trichodesmium erythraeum IMS101	Adenylosuccinate lyase	KO:K01756	pfam10397
TCCM_0137.00000020	941530	971190	2138200	Bacteria;Cyanobacteria;unclassified;Oscillatoriales;unclassified;Trichodesmium;erythraeum;Trichodesmium erythraeum IMS101
TCCM_0646.00000140	812520	1044000	2425200	Bacteria;Cyanobacteria;unclassified;Oscillatoriales;unclassified;Trichodesmium;erythraeum;Trichodesmium erythraeum IMS101	Glycosidases	KO:K01208	pfam00128
TCCM_0848.00000030	1532100	552440	631570	Bacteria;Cyanobacteria;unclassified;Oscillatoriales;unclassified;Trichodesmium;erythraeum;Trichodesmium erythraeum IMS101	ABC-type dipeptide transport system, periplasmic component	KO:K02035	pfam00496
TCCM_0461.00005220	19253000	12161000	36720000	Eukaryota;Arthropoda;Insecta;Coleoptera;Tenebrionidae;Tribolium;castaneum;Tribolium castaneum Georgia GA2	Myosin tail.		pfam01576
TCCM_0410.00002260	15616000	11683000	22094000	Bacteria;Actinobacteria;Actinobacteria;Actinomycetales;Nocardiaceae;Rhodococcus;erythropolis;Rhodococcus erythropolis SK121	Arylsulfatase A and related enzymes	KO:K01133	pfam00884
TCCM_0061.00000030	2665200	2741400	4944100	Bacteria;Cyanobacteria;unclassified;Oscillatoriales;unclassified;Trichodesmium;erythraeum;Trichodesmium erythraeum IMS101	NADH-quinone oxidoreductase cyanobacterial subunit N.	KO:K05585	pfam11909
TCCM_0759.00000100	690010	568780	1637300	Bacteria;Cyanobacteria;unclassified;Oscillatoriales;unclassified;Trichodesmium;erythraeum;Trichodesmium erythraeum IMS101	Ribonuclease D	KO:K03684	pfam01612
TCCM_0536.00000020	2000500	1057400	2434900	Bacteria;Cyanobacteria;unclassified;Oscillatoriales;unclassified;Trichodesmium;erythraeum;Trichodesmium erythraeum IMS101	Plastid and cyanobacterial ribosomal protein (PSRP-3 / Ycf65).		pfam04839
TCCM_0964.00000110	460160	815780	1339900	Bacteria;Cyanobacteria;unclassified;Oscillatoriales;unclassified;Trichodesmium;erythraeum;Trichodesmium erythraeum IMS101	C-terminal peptidase (prc)	KO:K03797	pfam03572
TCCM_0378.00000490	2412100	1835900	5835200	Bacteria;Cyanobacteria;unclassified;Oscillatoriales;unclassified;Trichodesmium;erythraeum;Trichodesmium erythraeum IMS101	AICAR transformylase/IMP cyclohydrolase PurH (only IMP cyclohydrolase domain in Aful)	KO:K00602	pfam02142
TCCM_0736.00000010	593710	387480	1110300	Bacteria;Cyanobacteria;unclassified;Oscillatoriales;unclassified;Trichodesmium;erythraeum;Trichodesmium erythraeum IMS101	3-dehydroquinate synthetase	KO:K01735	pfam01761
TCCM_0573.00000070	242730	0	0	Bacteria;Cyanobacteria;unclassified;Oscillatoriales;unclassified;Trichodesmium;erythraeum;Trichodesmium erythraeum IMS101	glycyl-tRNA synthetase, tetrameric type, beta subunit	KO:K01879	pfam02092
TCCM_0839.00000020	1916300	1497400	3842900	Bacteria;Cyanobacteria;unclassified;Oscillatoriales;unclassified;Trichodesmium;erythraeum;Trichodesmium erythraeum IMS101	FOG: HEAT repeat	KO:K05386	pfam13646
TCCM_0995.00005240	15230000	8455700	7904100	Eukaryota;Arthropoda;Insecta;Hymenoptera;Apidae;Apis;mellifera;Apis mellifera DH4	Tubulin	KO:K07374
TCCM_0251.00000040	939330	269450	751030	Bacteria;Cyanobacteria;unclassified;Oscillatoriales;unclassified;Trichodesmium;erythraeum;Trichodesmium erythraeum IMS101	FeS assembly protein SufB	KO:K09014	pfam01458
TCCM_0154.00000030	831540	949080	1931100	Bacteria;Cyanobacteria;unclassified;Oscillatoriales;unclassified;Trichodesmium;erythraeum;Trichodesmium erythraeum IMS101	transcription termination/antitermination factor NusG	KO:K02601	pfam02357
TCCM_0221.00000050	2165300	805130	3541400	Bacteria;Cyanobacteria;unclassified;Oscillatoriales;unclassified;Trichodesmium;erythraeum;Trichodesmium erythraeum IMS101			pfam14218
TCCM_0908.00000100	954090	0	207860	Bacteria;Cyanobacteria;unclassified;Oscillatoriales;unclassified;Trichodesmium;erythraeum;Trichodesmium erythraeum IMS101	3-isopropylmalate dehydratase large subunit	KO:K01703	pfam00330
TCCM_0050.00000450	2218200	2720500	3822400	Bacteria;Cyanobacteria;unclassified;Oscillatoriales;unclassified;Trichodesmium;erythraeum;Trichodesmium erythraeum IMS101	Nitrogen fixation protein NifW.	KO:K02595	pfam03206
TCCM_0158.00001450	0	0	0	Bacteria;Cyanobacteria;unclassified;Oscillatoriales;unclassified;Trichodesmium;erythraeum;Trichodesmium erythraeum IMS101	plastocyanin	KO:K02638	pfam00127
TCCM_0362.00000020	1058300	340960	2488900	Bacteria;Cyanobacteria;unclassified;Oscillatoriales;unclassified;Trichodesmium;erythraeum;Trichodesmium erythraeum IMS101	Succinyl-CoA synthetase, beta subunit	KO:K01903	pfam08442
TCCM_0083.00000010	226030	268010	0	Bacteria;Cyanobacteria;unclassified;Oscillatoriales;unclassified;Trichodesmium;erythraeum;Trichodesmium erythraeum IMS101	glucokinase, proteobacterial type	KO:K00845	pfam02685
TCCM_0688.00000040	1898100	410230	3081600	Bacteria;Cyanobacteria;unclassified;Oscillatoriales;unclassified;Trichodesmium;erythraeum;Trichodesmium erythraeum IMS101	Dihydropteroate synthase and related enzymes		pfam00809
TCCM_0152.00000030	510910	0	1216200	Bacteria;Cyanobacteria;unclassified;Oscillatoriales;unclassified;Trichodesmium;erythraeum;Trichodesmium erythraeum IMS101	arginyl-tRNA synthetase	KO:K01887	pfam00750
TCCM_0184.00000230	289870	0	0	Bacteria;Cyanobacteria;unclassified;Oscillatoriales;unclassified;Trichodesmium;erythraeum;Trichodesmium erythraeum IMS101	threonine synthase	KO:K01733	pfam00291
TCCM_0521.00000200	799650	194340	583430	Bacteria;Cyanobacteria;unclassified;Oscillatoriales;unclassified;Trichodesmium;erythraeum;Trichodesmium erythraeum IMS101	Phosphosulfolactate phosphohydrolase and related enzymes	KO:K05979	pfam04029
TCCM_0685.00000240	1354900	614560	2308000	Bacteria;Cyanobacteria;unclassified;Oscillatoriales;unclassified;Trichodesmium;erythraeum;Trichodesmium erythraeum IMS101	methionine-S-sulfoxide reductase	KO:K07304	pfam01625
TCCM_0379.00000070	1686800	779260	2408400	Bacteria;Cyanobacteria;unclassified;Oscillatoriales;unclassified;Trichodesmium;erythraeum;Trichodesmium erythraeum IMS101	anti-anti-sigma factor		pfam01740
TCCM_0315.00000080	3318300	623960	2251000	Bacteria;Actinobacteria;Actinobacteria;Actinomycetales;Catenulisporaceae;Catenulispora;acidiphila;Catenulispora acidiphila ID139908, DSM 44928	Protein involved in biosynthesis of mitomycin antibiotics/polyketide fumonisin		pfam05721
TCCM_0525.00000180	3174300	0	645350	Bacteria;Cyanobacteria;unclassified;Nostocales;Nostocaceae;Nodularia;spumigena;Nodularia spumigena CCY9414	Anti-anti-sigma regulatory factor (antagonist of anti-sigma factor)		pfam01740
TCCM_0048.00004470	3060000	1616800	4685600	Bacteria;Cyanobacteria;unclassified;Oscillatoriales;unclassified;Trichodesmium;erythraeum;Trichodesmium erythraeum IMS101	Tetratricopeptide repeat.		pfam13414
TCCM_0142.00002740	4911300	2624300	11486000	Bacteria;Cyanobacteria;unclassified;Oscillatoriales;unclassified;Microcoleus;chthonoplastes;Microcoleus chthonoplastes PCC 7420			pfam14312
TCCM_0980.00000170	801760	243630	527290	Bacteria;Cyanobacteria;unclassified;Oscillatoriales;unclassified;Trichodesmium;erythraeum;Trichodesmium erythraeum IMS101	Glycine cleavage system protein P (pyridoxal-binding), C-terminal domain	KO:K00281	pfam02347
TCCM_0333.00000280	1776900	843850	1902700	Bacteria;Cyanobacteria;unclassified;Oscillatoriales;unclassified;Trichodesmium;erythraeum;Trichodesmium erythraeum IMS101
TCCM_0261.00001320	5897700	2155700	9003900	Eukaryota;Arthropoda;Insecta;Diptera;Culicidae;Anopheles;gambiae;Anopheles gambiae PEST	Myosin tail.	KO:K10352	pfam01576
TCCM_0951.00000010	472190	335780	1453300	Bacteria;Cyanobacteria;unclassified;Oscillatoriales;unclassified;Trichodesmium;erythraeum;Trichodesmium erythraeum IMS101	squalene-hopene cyclase	KO:K06045	pfam13249
TCCM_0390.00001660	2743300	531150	3917600	Bacteria;Cyanobacteria;unclassified;Nostocales;Nostocaceae;Nodularia;spumigena;Nodularia spumigena CCY9414	Choline dehydrogenase and related flavoproteins
TCCM_0585.00000120	941250	0	3767000	Bacteria;Cyanobacteria;unclassified;Oscillatoriales;unclassified;Trichodesmium;erythraeum;Trichodesmium erythraeum IMS101	Nitrogenase molybdenum-iron protein, alpha and beta chains	KO:K04038	pfam00148
TCCM_0190.00000020	0	0	0	Bacteria;Cyanobacteria;unclassified;Oscillatoriales;unclassified;Trichodesmium;erythraeum;Trichodesmium erythraeum IMS101	Phycobilisome Linker polypeptide.	KO:K02290	pfam00427
TCCM_0178.00000130	319730	168330	1481300	Bacteria;Cyanobacteria;unclassified;Oscillatoriales;unclassified;Trichodesmium;erythraeum;Trichodesmium erythraeum IMS101	Uncharacterized conserved protein		pfam03781
TCCM_0996.00000430	904160	590490	1694200	Bacteria;Cyanobacteria;unclassified;Oscillatoriales;unclassified;Trichodesmium;erythraeum;Trichodesmium erythraeum IMS101	Exoribonuclease R	KO:K12573	pfam00575
TCCM_0590.00000200	1962000	990720	4335000	Bacteria;Cyanobacteria;unclassified;Oscillatoriales;unclassified;Trichodesmium;erythraeum;Trichodesmium erythraeum IMS101
TCCM_0065.00003470	2143800	186000	4216000		Sulfotransferase domain.		pfam00685
TCCM_0803.00000010	5061800	2836600	6476400	Bacteria;Cyanobacteria;unclassified;Oscillatoriales;unclassified;Trichodesmium;erythraeum;Trichodesmium erythraeum IMS101	NADH:ubiquinone oxidoreductase subunit 1 (chain H)	KO:K05572	pfam00146
TCCM_0013.00000060	905420	0	1147300	Bacteria;Cyanobacteria;unclassified;Oscillatoriales;unclassified;Trichodesmium;erythraeum;Trichodesmium erythraeum IMS101	light-dependent protochlorophyllide reductase	KO:K00218	pfam00106
TCCM_0123.00000030	661760	518040	1100900	Bacteria;Cyanobacteria;unclassified;Oscillatoriales;unclassified;Trichodesmium;erythraeum;Trichodesmium erythraeum IMS101	Phenylalanyl-tRNA synthetase beta subunit	KO:K01890	pfam03483
TCCM_0571.00000210	760510	1088300	1685700	Bacteria;Cyanobacteria;unclassified;Chroococcales;unclassified;Cyanothece;sp.;Cyanothece sp. PCC 7424	Acyl-CoA synthetases (AMP-forming)/AMP-acid ligases II		pfam00550
TCCM_0462.00000160	452700	0	760370	Bacteria;Cyanobacteria;unclassified;Oscillatoriales;unclassified;Trichodesmium;erythraeum;Trichodesmium erythraeum IMS101
TCCM_0056.00000020	0	0	1231200	Bacteria;Cyanobacteria;unclassified;Oscillatoriales;unclassified;Trichodesmium;erythraeum;Trichodesmium erythraeum IMS101	Ferredoxin thioredoxin reductase variable alpha chain.		pfam02941
TCCM_0044.00000500	1264100	1221800	0	Bacteria;Cyanobacteria;unclassified;Oscillatoriales;unclassified;Trichodesmium;erythraeum;Trichodesmium erythraeum IMS101	Phycobilisome Linker polypeptide./CpcD/allophycocyanin linker domain.		pfam01383
TCCM_0469.00000040	708420	2356300	1626000	Bacteria;Cyanobacteria;unclassified;Oscillatoriales;unclassified;Trichodesmium;erythraeum;Trichodesmium erythraeum IMS101	Glycine/serine hydroxymethyltransferase	KO:K00600	pfam00464
TCCM_0064.00000050	1781200	1933800	1992700	Bacteria;Cyanobacteria;unclassified;Oscillatoriales;unclassified;Trichodesmium;erythraeum;Trichodesmium erythraeum IMS101	glycine cleavage system H protein	KO:K02437	pfam01597
TCCM_0874.00000020	0	581770	1181900	Bacteria;Cyanobacteria;unclassified;Oscillatoriales;unclassified;Trichodesmium;erythraeum;Trichodesmium erythraeum IMS101			pfam11061
TCCM_0870.00000020	378320	333230	673960	Bacteria;Cyanobacteria;unclassified;Oscillatoriales;unclassified;Trichodesmium;erythraeum;Trichodesmium erythraeum IMS101
TCCM_0076.00000240	1155000	1059000	1388200	Bacteria;Cyanobacteria;unclassified;Oscillatoriales;unclassified;Trichodesmium;erythraeum;Trichodesmium erythraeum IMS101	Predicted Zn-dependent hydrolases of the beta-lactamase fold		pfam13483
TCCM_0958.00000070	799750	609020	1216200	Bacteria;Cyanobacteria;unclassified;Oscillatoriales;unclassified;Trichodesmium;erythraeum;Trichodesmium erythraeum IMS101	Xaa-Pro aminopeptidase	KO:K01262	pfam00557
TCCM_0875.00000260	4727900	4607500	9330800	Bacteria;Cyanobacteria;unclassified;Oscillatoriales;unclassified;Trichodesmium;erythraeum;Trichodesmium erythraeum IMS101	Predicted phosphatase	KO:K07093	pfam05787
TCCM_0184.00000010	909620	142210	567090	Bacteria;Cyanobacteria;unclassified;Oscillatoriales;unclassified;Trichodesmium;erythraeum;Trichodesmium erythraeum IMS101
TCCM_0004.00000030	885040	172920	730360	Bacteria;Cyanobacteria;unclassified;Oscillatoriales;unclassified;Trichodesmium;erythraeum;Trichodesmium erythraeum IMS101	succinate dehydrogenase or fumarate reductase, flavoprotein subunitGram-negative/mitochondrial subgroup	KO:K00239	pfam00890
TCCM_0959.00000020	2799100	2428400	2977100	Bacteria;Cyanobacteria;unclassified;Oscillatoriales;unclassified;Trichodesmium;erythraeum;Trichodesmium erythraeum IMS101	methionine aminopeptidase, type I	KO:K01265	pfam00557
TCCM_0972.00002220	2328900	962650	3237000	Bacteria;Cyanobacteria;unclassified;Oscillatoriales;unclassified;Trichodesmium;erythraeum;Trichodesmium erythraeum IMS101	Gas vesicle synthesis protein GvpL/GvpF.		pfam06386
TCCM_0056.00000010	762550	0	0	Bacteria;Cyanobacteria;unclassified;Oscillatoriales;unclassified;Trichodesmium;erythraeum;Trichodesmium erythraeum IMS101
TCCM_0914.00000010	1589000	1144900	3180300	Bacteria;Cyanobacteria;unclassified;Oscillatoriales;unclassified;Microcoleus;chthonoplastes;Microcoleus chthonoplastes PCC 7420	Nucleoside-diphosphate-sugar epimerases		pfam13460
TCCM_0099.00000020	3134100	2023400	6087600	Bacteria;Cyanobacteria;unclassified;Oscillatoriales;unclassified;Trichodesmium;erythraeum;Trichodesmium erythraeum IMS101	nitrogen fixation protein NifX	KO:K02596	pfam02579
TCCM_0791.00000160	2177300	1424700	3504200	Bacteria;Cyanobacteria;unclassified;Oscillatoriales;unclassified;Trichodesmium;erythraeum;Trichodesmium erythraeum IMS101
TCCM_0577.00000260	4233400	2796300	6428300	Bacteria;Cyanobacteria;unclassified;Oscillatoriales;unclassified;Trichodesmium;erythraeum;Trichodesmium erythraeum IMS101	Aspartate/tyrosine/aromatic aminotransferase	KO:K10206	pfam00155
TCCM_0518.00000050	0	3369500	0		Ribosomal protein S19	KO:K02965	pfam00203
TCCM_0319.00000040	984610	0	0	Bacteria;Cyanobacteria;unclassified;Oscillatoriales;unclassified;Trichodesmium;erythraeum;Trichodesmium erythraeum IMS101	Copper chaperone	KO:K07213	pfam00403
TCCM_0320.00000010	2057700	1731000	3865600	Bacteria;Cyanobacteria;unclassified;Oscillatoriales;unclassified;Trichodesmium;erythraeum;Trichodesmium erythraeum IMS101	FOG: HEAT repeat	KO:K01256	pfam13646
TCCM_0170.00000090	1645000	1680800	2933400	Bacteria;Cyanobacteria;unclassified;Nostocales;Nostocaceae;Nostoc;punctiforme;Nostoc punctiforme PCC 73102	Predicted oxidoreductases (related to aryl-alcohol dehydrogenases)		pfam00248
TCCM_0140.00000060	1533500	1247900	4096300	Bacteria;Cyanobacteria;unclassified;Chroococcales;unclassified;Cyanothece;sp.;Cyanothece sp. PCC 7424	Uncharacterized protein predicted to be involved in DNA repair (RAMP superfamily)	KO:K09000	pfam03787
TCCM_0148.00000010	416930	760620	624570	Bacteria;Cyanobacteria;unclassified;Oscillatoriales;unclassified;Trichodesmium;erythraeum;Trichodesmium erythraeum IMS101	Glycine/D-amino acid oxidases (deaminating)		pfam01266
TCCM_0573.00000010	445800	420070	2240100	Bacteria;Cyanobacteria;unclassified;Oscillatoriales;unclassified;Trichodesmium;erythraeum;Trichodesmium erythraeum IMS101	Indole-3-glycerol phosphate synthase	KO:K01609	pfam00218
TCCM_0814.00000010	147070	79658	420900	Bacteria;Cyanobacteria;unclassified;Oscillatoriales;unclassified;Trichodesmium;erythraeum;Trichodesmium erythraeum IMS101	Actin-like ATPase involved in cell division
TCCM_0902.00005440	9461400	8659600	28713000	Eukaryota;Chordata;Actinopterygii;Cypriniformes;Cyprinidae;Danio;rerio;Danio rerio Tuebingen	Translation elongation factor EF-1alpha (GTPase)	KO:K03231	pfam00009
TCCM_0069.00002940	0	0	2406900	Bacteria;Cyanobacteria;unclassified;Chroococcales;unclassified;Cyanothece;sp.;Cyanothece sp. PCC 8801	Amino acid kinase family.
TCCM_0135.00000210	1637100	841950	1947200	Bacteria;Cyanobacteria;unclassified;Oscillatoriales;unclassified;Trichodesmium;erythraeum;Trichodesmium erythraeum IMS101	Uncharacterized protein conserved in cyanobacteria		pfam05685
TCCM_0447.00000120	1730300	1553600	2663600	Bacteria;Cyanobacteria;unclassified;Oscillatoriales;unclassified;Trichodesmium;erythraeum;Trichodesmium erythraeum IMS101	Tryptophan-rich Synechocystis species C-terminal domain.		pfam07483
TCCM_0444.00000150	0	0	47192	Bacteria;Cyanobacteria;unclassified;Oscillatoriales;unclassified;Trichodesmium;erythraeum;Trichodesmium erythraeum IMS101	Uncharacterized conserved protein		pfam03065
TCCM_0236.00000050	0	0	0	Bacteria;Cyanobacteria;unclassified;Oscillatoriales;unclassified;Trichodesmium;erythraeum;Trichodesmium erythraeum IMS101	flavodoxin, long chain	KO:K03839	pfam00258
TCCM_0926.00000030	1421600	766830	896970	Bacteria;Cyanobacteria;unclassified;Oscillatoriales;unclassified;Trichodesmium;erythraeum;Trichodesmium erythraeum IMS101	Fumarase	KO:K01679	pfam00206
TCCM_0315.00000020	798520	301310	1442800	Bacteria;Cyanobacteria;unclassified;Oscillatoriales;unclassified;Trichodesmium;erythraeum;Trichodesmium erythraeum IMS101	cyanophycinase	KO:K13282	pfam03575
TCCM_0565.00000430	0	0	0	Bacteria;Cyanobacteria;unclassified;Oscillatoriales;unclassified;Trichodesmium;erythraeum;Trichodesmium erythraeum IMS101	Predicted glutathione S-transferase	KO:K07393	pfam13409
TCCM_0284.00000230	1300300	1896200	1980800	Bacteria;Cyanobacteria;unclassified;Oscillatoriales;unclassified;Trichodesmium;erythraeum;Trichodesmium erythraeum IMS101	Domain of Unknown Function (DUF928).		pfam06051
TCCM_0571.00000010	1136200	1679400	2849800	Bacteria;Proteobacteria;Gammaproteobacteria;Alteromonadales;unclassified;Teredinibacter;turnerae;Teredinibacter turnerae T7901	Uncharacterized conserved protein
TCCM_0540.00000010	3366900	1970900	4827500	Bacteria;Cyanobacteria;unclassified;Oscillatoriales;unclassified;Trichodesmium;erythraeum;Trichodesmium erythraeum IMS101	Thioredoxin domain-containing protein	KO:K05838	pfam00085
TCCM_0011.00002390	6968100	4565400	7079700	Bacteria;Cyanobacteria;unclassified;Oscillatoriales;unclassified;Trichodesmium;erythraeum;Trichodesmium erythraeum IMS101			pfam13385
TCCM_0945.00003810	2316400	1996300	4257000	Bacteria;Firmicutes;Bacilli;Bacillales;Bacillaceae;Bacillus;pseudofirmus;Bacillus pseudofirmus OF4	Arylsulfatase A and related enzymes		pfam00884
2503739581	0	0	0
2503614594	925310	0	692780
TCCM_0400.00000150	0	820930	6158400	Bacteria;Cyanobacteria;unclassified;Oscillatoriales;unclassified;Trichodesmium;erythraeum;Trichodesmium erythraeum IMS101	Putative peptidoglycan-binding domain-containing protein		pfam01471
TCCM_0262.00002000	4207000	2899500	6463800	Bacteria;Cyanobacteria;unclassified;Oscillatoriales;unclassified;Trichodesmium;erythraeum;Trichodesmium erythraeum IMS101		KO:K07093
TCCM_0104.00000040	158780	0	666000	Bacteria;Cyanobacteria;unclassified;Oscillatoriales;unclassified;Trichodesmium;erythraeum;Trichodesmium erythraeum IMS101	Uncharacterized protein conserved in archaea		pfam01996
TCCM_0079.00000040	2495000	1742600	4497600	Bacteria;Cyanobacteria;unclassified;Oscillatoriales;unclassified;Trichodesmium;erythraeum;Trichodesmium erythraeum IMS101
TCCM_0418.00000170	376640	72093	314230	Bacteria;Cyanobacteria;unclassified;Oscillatoriales;unclassified;Trichodesmium;erythraeum;Trichodesmium erythraeum IMS101	Exoribonuclease R	KO:K01147	pfam00773
TCCM_0153.00000190	11212000	6725600	11070000	Bacteria;Proteobacteria;Alphaproteobacteria;Rhodobacterales;Rhodobacteraceae;Roseovarius;sp.;Roseovarius sp. 217	H-type lectin domain.		pfam09458
TCCM_0898.00000250	1975900	257700	365390	Bacteria;Cyanobacteria;unclassified;Nostocales;Nostocaceae;Nostoc;punctiforme;Nostoc punctiforme PCC 73102	Dehydrogenases with different specificities (related to short-chain alcohol dehydrogenases)		pfam08659
TCCM_0768.00000180	292270	0	935750	Bacteria;Cyanobacteria;unclassified;Oscillatoriales;unclassified;Trichodesmium;erythraeum;Trichodesmium erythraeum IMS101	GTP cyclohydrolase I	KO:K01495	pfam01227
TCCM_0937.00000290	956380	740750	4223600	Bacteria;Proteobacteria;Gammaproteobacteria;Pseudomonadales;Pseudomonadaceae;Pseudomonas;entomophila;Pseudomonas entomophila L48	Predicted hydrolases or acyltransferases (alpha/beta hydrolase superfamily)		pfam12697
TCCM_0028.00000050	517580	631770	1744200	Bacteria;Cyanobacteria;unclassified;Oscillatoriales;unclassified;Trichodesmium;erythraeum;Trichodesmium erythraeum IMS101	Single-stranded DNA-binding protein		pfam00436
TCCM_0430.00000300	1672300	0	882510	Bacteria;Proteobacteria;Gammaproteobacteria;Pseudomonadales;Pseudomonadaceae;Pseudomonas;entomophila;Pseudomonas entomophila L48	Acyl carrier protein		pfam00550
TCCM_0017.00000040	686970	174100	949510	Bacteria;Cyanobacteria;unclassified;Oscillatoriales;unclassified;Trichodesmium;erythraeum;Trichodesmium erythraeum IMS101	Protein chain release factor A	KO:K02835	pfam03462
TCCM_0526.00000170	1042600	234990	1307000	Bacteria;Cyanobacteria;unclassified;Oscillatoriales;unclassified;Microcoleus;chthonoplastes;Microcoleus chthonoplastes PCC 7420	Uncharacterized protein conserved in cyanobacteria		pfam05685
TCCM_0551.00000020	832640	656130	3805900	Bacteria;Cyanobacteria;unclassified;Oscillatoriales;unclassified;Trichodesmium;erythraeum;Trichodesmium erythraeum IMS101	Uncharacterized protein containing a von Willebrand factor type A (vWA) domain	KO:K07114	pfam13519
TCCM_0876.00000200	402270	343570	2182200	Bacteria;Cyanobacteria;unclassified;Oscillatoriales;unclassified;Trichodesmium;erythraeum;Trichodesmium erythraeum IMS101	PAP_fibrillin.		pfam04755
TCCM_0145.00000290	2264700	778290	3407800	Bacteria;Cyanobacteria;unclassified;Oscillatoriales;unclassified;Trichodesmium;erythraeum;Trichodesmium erythraeum IMS101	probable nitrogen fixation protein		pfam03270
TCCM_0450.00000150	390740	461490	743120	Bacteria;Cyanobacteria;unclassified;Oscillatoriales;unclassified;Trichodesmium;erythraeum;Trichodesmium erythraeum IMS101			pfam13191
TCCM_0597.00000020	709080	713050	2563500	Bacteria;Cyanobacteria;unclassified;Oscillatoriales;unclassified;Trichodesmium;erythraeum;Trichodesmium erythraeum IMS101	probable nitrogen fixation protein FixT	KO:K02593	pfam06988
TCCM_0683.00000010	1194400	1725800	1658200	Bacteria;Cyanobacteria;unclassified;Oscillatoriales;unclassified;Trichodesmium;erythraeum;Trichodesmium erythraeum IMS101	Cyanobacterial and plastid NDH-1 subunit M.	KO:K05584	pfam10664
TCCM_0450.00000010	2309200	0	4023000	Bacteria;Cyanobacteria;unclassified;Oscillatoriales;unclassified;Trichodesmium;erythraeum;Trichodesmium erythraeum IMS101	Gas vesicle protein.		pfam00741
TCCM_0150.00000160	1249900	409930	1114900	Bacteria;Cyanobacteria;unclassified;Oscillatoriales;unclassified;Trichodesmium;erythraeum;Trichodesmium erythraeum IMS101	beta-ketoacyl-acyl-carrier-protein synthase II	KO:K09458	pfam00109
TCCM_0097.00000040	136390	0	290170	Bacteria;Cyanobacteria;unclassified;Oscillatoriales;unclassified;Trichodesmium;erythraeum;Trichodesmium erythraeum IMS101	Probable taurine catabolism dioxygenase		pfam02668
TCCM_0068.00000060	0	0	347790	Bacteria;Cyanobacteria;unclassified;Oscillatoriales;unclassified;Trichodesmium;erythraeum;Trichodesmium erythraeum IMS101
TCCM_0441.00000040	2100800	1706900	3218500	Bacteria;Cyanobacteria;unclassified;Oscillatoriales;unclassified;Trichodesmium;erythraeum;Trichodesmium erythraeum IMS101	phosphate/phosphite/phosphonate ABC transporters, periplasmic binding protein	KO:K02044	pfam12974
TCCM_0258.00000020	283940	353520	612430	Bacteria;Cyanobacteria;unclassified;Oscillatoriales;unclassified;Trichodesmium;erythraeum;Trichodesmium erythraeum IMS101	3-phosphoshikimate 1-carboxyvinyltransferase	KO:K00800	pfam00275
TCCM_0278.00001220	3436000	563090	3101200	Bacteria;Proteobacteria;Gammaproteobacteria;Alteromonadales;Alteromonadaceae;Saccharophagus;degradans;Saccharophagus degradans 2-40
TCCM_0374.00000260	5387900	3942600	5763500	Bacteria;Cyanobacteria;unclassified;Oscillatoriales;unclassified;Trichodesmium;erythraeum;Trichodesmium erythraeum IMS101	Polyketide synthase modules and related proteins		pfam00698
TCCM_0785.00000070	626390	403010	1438200	Bacteria;Cyanobacteria;unclassified;Oscillatoriales;unclassified;Trichodesmium;erythraeum;Trichodesmium erythraeum IMS101	light-independent protochlorophyllide reductase, B subunit	KO:K04039	pfam00148
TCCM_0233.00000030	1799200	1284900	1747800	Bacteria;Cyanobacteria;unclassified;Oscillatoriales;unclassified;Trichodesmium;erythraeum;Trichodesmium erythraeum IMS101	Response regulators consisting of a CheY-like receiver domain and a winged-helix DNA-binding domain	KO:K10697	pfam00072
TCCM_0708.00000110	246130	592320	706300	Bacteria;Cyanobacteria;unclassified;Oscillatoriales;unclassified;Trichodesmium;erythraeum;Trichodesmium erythraeum IMS101	Uncharacterized conserved protein		pfam02696
TCCM_0436.00000190	485120	290360	732050	Bacteria;Cyanobacteria;unclassified;Oscillatoriales;unclassified;Microcoleus;chthonoplastes;Microcoleus chthonoplastes PCC 7420	Acyl carrier protein		pfam00668
TCCM_0952.00000140	820360	854970	2705400	Bacteria;Cyanobacteria;unclassified;Oscillatoriales;unclassified;Trichodesmium;erythraeum;Trichodesmium erythraeum IMS101	N-acetylmuramoyl-L-alanine amidase	KO:K01448	pfam01520
TCCM_0819.00000210	2068600	1478800	3050800	Bacteria;Cyanobacteria;unclassified;Oscillatoriales;unclassified;Trichodesmium;erythraeum;Trichodesmium erythraeum IMS101			pfam13319
TCCM_0245.00000100	0	0	1169900	Bacteria;Cyanobacteria;unclassified;Oscillatoriales;unclassified;Trichodesmium;erythraeum;Trichodesmium erythraeum IMS101	branched-chain amino acid aminotransferase, group II	KO:K00826	pfam01063
TCCM_0359.00000020	1061100	398380	899070	Bacteria;Cyanobacteria;unclassified;Oscillatoriales;unclassified;Trichodesmium;erythraeum;Trichodesmium erythraeum IMS101	NTP pyrophosphohydrolases including oxidative damage repair enzymes	KO:K01515	pfam00293
TCCM_0513.00000040	151290	0	1177500	Bacteria;Cyanobacteria;unclassified;Chroococcales;unclassified;Cyanothece;sp.;Cyanothece sp. PCC 7822	MoxR-like ATPases		pfam00004
TCCM_0222.00000030	410250	498960	840890	Bacteria;Cyanobacteria;unclassified;Oscillatoriales;unclassified;Trichodesmium;erythraeum;Trichodesmium erythraeum IMS101	ATPase components of various ABC-type transport systems, contain duplicated ATPase	KO:K02032	pfam00005
TCCM_0073.00000400	1206100	1556300	3031900	Bacteria;Cyanobacteria;unclassified;Nostocales;Nostocaceae;Anabaena;variabilis;Anabaena variabilis ATCC 29413	Non-ribosomal peptide synthetase modules and related proteins		pfam00668
TCCM_0743.00000010	663170	0	1499300	Bacteria;Cyanobacteria;unclassified;Oscillatoriales;unclassified;Trichodesmium;erythraeum;Trichodesmium erythraeum IMS101	CO2 hydration protein		pfam10216
TCCM_0487.00000020	0	0	0	Bacteria;Cyanobacteria;unclassified;Oscillatoriales;unclassified;Trichodesmium;erythraeum;Trichodesmium erythraeum IMS101	Tetratricopeptide repeat.		pfam13414
TCCM_0149.00000070	0	0	555470	Bacteria;Cyanobacteria;unclassified;Oscillatoriales;unclassified;Trichodesmium;erythraeum;Trichodesmium erythraeum IMS101	Type IIA topoisomerase (DNA gyrase/topo II, topoisomerase IV), B subunit	KO:K02470	pfam00986
TCCM_0983.00000540	0	315040	629130	Bacteria;Cyanobacteria;unclassified;Oscillatoriales;unclassified;Trichodesmium;erythraeum;Trichodesmium erythraeum IMS101	ribosomal protein S21	KO:K02970	pfam01165
TCCM_0394.00000010	897360	329740	1789800	Bacteria;Cyanobacteria;unclassified;Oscillatoriales;unclassified;Trichodesmium;erythraeum;Trichodesmium erythraeum IMS101	Prefoldin, chaperonin cofactor		pfam11285
TCCM_0550.00000200	0	170110	1494600	Bacteria;Cyanobacteria;unclassified;Oscillatoriales;unclassified;Trichodesmium;erythraeum;Trichodesmium erythraeum IMS101	Histidyl-tRNA synthetase	KO:K01892	pfam00587
TCCM_0858.00000450	3966800	6276400	11728000	Bacteria;Cyanobacteria;unclassified;Oscillatoriales;unclassified;Trichodesmium;erythraeum;Trichodesmium erythraeum IMS101
TCCM_0360.00000020	110640	0	0	Bacteria;Cyanobacteria;unclassified;Oscillatoriales;unclassified;Trichodesmium;erythraeum;Trichodesmium erythraeum IMS101	Predicted oxidoreductases (related to aryl-alcohol dehydrogenases)		pfam00248
TCCM_0422.00000420	4760800	2980900	0	Bacteria;Cyanobacteria;unclassified;Oscillatoriales;unclassified;Trichodesmium;erythraeum;Trichodesmium erythraeum IMS101
TCCM_0616.00000690	0	0	0		Lumenal portion of Cytochrome b559, alpha (gene psbE) subunit.	KO:K02707	pfam00284
TCCM_0174.00000160	519840	234980	586870	Bacteria;Cyanobacteria;unclassified;Oscillatoriales;unclassified;Trichodesmium;erythraeum;Trichodesmium erythraeum IMS101	Alcohol acetyltransferase.		pfam07247
TCCM_0818.00000190	1249200	546010	1760500	Bacteria;Cyanobacteria;unclassified;Oscillatoriales;unclassified;Trichodesmium;erythraeum;Trichodesmium erythraeum IMS101			pfam14221
TCCM_0130.00000220	1230500	983720	1357000	Bacteria;Cyanobacteria;unclassified;Oscillatoriales;unclassified;Trichodesmium;erythraeum;Trichodesmium erythraeum IMS101	Pirin-related protein	KO:K06911	pfam02678
TCCM_0964.00000030	0	0	0	Bacteria;Cyanobacteria;unclassified;Oscillatoriales;unclassified;Trichodesmium;erythraeum;Trichodesmium erythraeum IMS101	threonyl-tRNA synthetase	KO:K01868	pfam00587
TCCM_0167.00000170	0	0	403090	Bacteria;Cyanobacteria;unclassified;Oscillatoriales;unclassified;Trichodesmium;erythraeum;Trichodesmium erythraeum IMS101	Lipase (class 3).		pfam01764
TCCM_0409.00000220	885890	714240	1393300	Bacteria;Cyanobacteria;unclassified;Oscillatoriales;unclassified;Trichodesmium;erythraeum;Trichodesmium erythraeum IMS101	Protoheme ferro-lyase (ferrochelatase)	KO:K01772	pfam00762
TCCM_0453.00000320	965920	439920	2603200	Bacteria;Cyanobacteria;unclassified;Oscillatoriales;unclassified;Trichodesmium;erythraeum;Trichodesmium erythraeum IMS101	Outer membrane protein/protective antigen OMA87	KO:K07277	pfam07244
TCCM_0961.00000030	973610	0	1320900	Bacteria;Bacteroidetes;Cytophagia;Cytophagales;Cytophagaceae;Microscilla;marina;Microscilla marina ATCC 23134	Methylase involved in ubiquinone/menaquinone biosynthesis		pfam13847
TCCM_0185.00000280	1053000	0	898700	Bacteria;Cyanobacteria;unclassified;Oscillatoriales;unclassified;Trichodesmium;erythraeum;Trichodesmium erythraeum IMS101	cobalamin biosynthesis protein CobW	KO:K02234	pfam02492
TCCM_0287.00000020	0	0	823330	Bacteria;Cyanobacteria;unclassified;Oscillatoriales;unclassified;Trichodesmium;erythraeum;Trichodesmium erythraeum IMS101	yjeF C-terminal region, hydroxyethylthiazole kinase-related		pfam01256
TCCM_0364.00000040	671150	0	843210	Bacteria;Cyanobacteria;unclassified;Oscillatoriales;unclassified;Trichodesmium;erythraeum;Trichodesmium erythraeum IMS101	Acetyl/propionyl-CoA carboxylase, alpha subunit	KO:K01961	pfam02786
TCCM_0547.00000010	212570	133880	288980	Bacteria;Cyanobacteria;unclassified;Oscillatoriales;unclassified;Trichodesmium;erythraeum;Trichodesmium erythraeum IMS101	RNA polymerase sigma factor RpoD, C-terminal domain/RNA polymerase sigma factor, sigma-70 family/RNA polymerase sigma factor, cyanobacterial RpoD-like family	KO:K03086	pfam04539
TCCM_0786.00001590	0	12206000	20643000
2503636847	1963500	0	2609200
TCCM_0127.00000040	784840	0	866170	Bacteria;Cyanobacteria;unclassified;Oscillatoriales;unclassified;Trichodesmium;erythraeum;Trichodesmium erythraeum IMS101	N-acetylmuramic acid 6-phosphate etherase	KO:K07106	pfam13580
TCCM_0975.00000100	0	0	0	Bacteria;Cyanobacteria;unclassified;Oscillatoriales;unclassified;Trichodesmium;erythraeum;Trichodesmium erythraeum IMS101	Glycyl-tRNA synthetase, beta subunit	KO:K01879	pfam02092
TCCM_0103.00000170	0	278730	1431100	Bacteria;Cyanobacteria;unclassified;Oscillatoriales;unclassified;Trichodesmium;erythraeum;Trichodesmium erythraeum IMS101	phenylalanyl-tRNA synthetase, alpha subunit	KO:K01889	pfam01409
TCCM_0705.00000010	280420	124160	1078000	Bacteria;Cyanobacteria;unclassified;Oscillatoriales;unclassified;Trichodesmium;erythraeum;Trichodesmium erythraeum IMS101	ATPases with chaperone activity, ATP-binding subunit	KO:K03695	pfam07724
TCCM_0650.00000010	1618900	1291100	2026300	Bacteria;Cyanobacteria;unclassified;Oscillatoriales;unclassified;Trichodesmium;erythraeum;Trichodesmium erythraeum IMS101	molybdenum cofactor synthesis domain	KO:K03750	pfam03453
TCCM_0641.00000130	6201300	0	3274600	Bacteria;Cyanobacteria;unclassified;Oscillatoriales;unclassified;Trichodesmium;erythraeum;Trichodesmium erythraeum IMS101		KO:K03469
TCCM_0106.00000010	309410	0	505590	Bacteria;Cyanobacteria;unclassified;Oscillatoriales;unclassified;Trichodesmium;erythraeum;Trichodesmium erythraeum IMS101
TCCM_0700.00000020	829890	0	1779800	Bacteria;Cyanobacteria;unclassified;Oscillatoriales;unclassified;Trichodesmium;erythraeum;Trichodesmium erythraeum IMS101	haloacid dehalogenase superfamily, subfamily IA, variant 3 with third motif having DD or ED/haloacid dehalogenase superfamily, subfamily IA, variant 1 with third motif having Dx(3-4)D or Dx(3-4)E	KO:K01091	pfam13419
TCCM_0732.00000090	1261400	593460	2800900	Bacteria;Cyanobacteria;unclassified;Nostocales;Nostocaceae;Nostoc;punctiforme;Nostoc punctiforme PCC 73102	Polyketide synthase modules and related proteins		pfam00109
TCCM_0182.00000050	2555900	1721800	3146000	Bacteria;Cyanobacteria;unclassified;Oscillatoriales;unclassified;Trichodesmium;erythraeum;Trichodesmium erythraeum IMS101	Late competence development protein ComFB.		pfam10719
TCCM_0314.00000040	1822900	1808900	0	Bacteria;Cyanobacteria;unclassified;Oscillatoriales;unclassified;Trichodesmium;erythraeum;Trichodesmium erythraeum IMS101	Heme/copper-type cytochrome/quinol oxidases, subunit 2	KO:K02275	pfam00116
TCCM_0369.00000060	828600	0	776950	Bacteria;Cyanobacteria;unclassified;Oscillatoriales;unclassified;Trichodesmium;erythraeum;Trichodesmium erythraeum IMS101	protein-export membrane protein, SecD/SecF family/protein-export membrane protein SecD	KO:K03072	pfam02355
TCCM_0253.00000500	3757100	2535200	5627700	Bacteria;Cyanobacteria;unclassified;Oscillatoriales;unclassified;Trichodesmium;erythraeum;Trichodesmium erythraeum IMS101	Translation elongation factors (GTPases)	KO:K02355	pfam03764
TCCM_0983.00000140	1317500	1243600	2002700	Bacteria;Cyanobacteria;unclassified;Oscillatoriales;unclassified;Trichodesmium;erythraeum;Trichodesmium erythraeum IMS101	acetyl-CoA carboxylase, biotin carboxyl carrier protein	KO:K02160	pfam00364
TCCM_0562.00000220	1948300	871400	2096400	Bacteria;Cyanobacteria;unclassified;Oscillatoriales;unclassified;Trichodesmium;erythraeum;Trichodesmium erythraeum IMS101	DNA-directed RNA polymerase, beta subunit/140 kD subunit	KO:K03043	pfam00562
TCCM_0563.00005530	0	10185000	0	Bacteria;Cyanobacteria;unclassified;Oscillatoriales;unclassified;Trichodesmium;erythraeum;Trichodesmium erythraeum IMS101	Photosystem I reaction centre subunit XI.	KO:K02699	pfam02605
2503636845	2163300	1790900	2827200
TCCM_0698.00000040	1998400	373470	5119300	Bacteria;Proteobacteria;Deltaproteobacteria;Desulfarculales;Desulfarculaceae;Desulfarculus;baarsii;Desulfarculus baarsii 2st14, DSM 2075	Nitrile hydratase, alpha chain.
TCCM_0186.00000310	16166000	0	22039000	Bacteria;Cyanobacteria;unclassified;Oscillatoriales;unclassified;Trichodesmium;erythraeum;Trichodesmium erythraeum IMS101	NADPH:quinone reductase and related Zn-dependent oxidoreductases		pfam00107
TCCM_0156.00000020	2013900	0	1718700	Bacteria;Cyanobacteria;unclassified;Oscillatoriales;unclassified;Trichodesmium;erythraeum;Trichodesmium erythraeum IMS101	fatty acid/phospholipid synthesis protein PlsX	KO:K03621	pfam02504
TCCM_0719.00000020	2682500	1231900	4912400		Methylase involved in ubiquinone/menaquinone biosynthesis		pfam08242
TCCM_0963.00000010	478980	402820	1421900	Bacteria;Cyanobacteria;unclassified;Chroococcales;unclassified;Cyanothece;sp.;Cyanothece sp. PCC 7822	Glycosyltransferase		pfam00534
TCCM_0461.00000150	396200	0	945630	Bacteria;Cyanobacteria;unclassified;Oscillatoriales;unclassified;Trichodesmium;erythraeum;Trichodesmium erythraeum IMS101	gamma-glutamyl phosphate reductase	KO:K00147	pfam00171
TCCM_0303.00000040	1944100	915550	522740	Bacteria;Cyanobacteria;unclassified;Oscillatoriales;unclassified;Trichodesmium;erythraeum;Trichodesmium erythraeum IMS101	Predicted transcriptional regulator, BolA superfamily		pfam01722
TCCM_0766.00000030	882870	699190	1738900	Bacteria;Cyanobacteria;unclassified;Oscillatoriales;unclassified;Trichodesmium;erythraeum;Trichodesmium erythraeum IMS101	Serine/threonine protein phosphatase	KO:K01090	pfam13672
TCCM_0887.00000210	4700700	3339900	8425100	Bacteria;Cyanobacteria;unclassified;Oscillatoriales;unclassified;Trichodesmium;erythraeum;Trichodesmium erythraeum IMS101	ribosomal protein L20	KO:K02887	pfam00453
TCCM_0001.00000080	250780	154230	0	Bacteria;Cyanobacteria;unclassified;Oscillatoriales;unclassified;Trichodesmium;erythraeum;Trichodesmium erythraeum IMS101	Response regulator containing a CheY-like receiver domain and an HTH DNA-binding domain		pfam00072
TCCM_0936.00004280	1780900	0	0
TCCM_0328.00000170	0	184940	1763600	Bacteria;Cyanobacteria;unclassified;Oscillatoriales;unclassified;Trichodesmium;erythraeum;Trichodesmium erythraeum IMS101	carotene 7,8-desaturase	KO:K00514	pfam01593
2503608364	0	0	0
2503612021	825220	518620	337530
TCCM_0756.00000020	1567800	1033600	1725300	Bacteria;Deinococcus-Thermus;Deinococci;Deinococcales;Trueperaceae;Truepera;radiovictrix;Truepera radiovictrix RQ-24, DSM 17093	putative CRISPR-associated protein, APE2256 family		pfam09651
TCCM_0065.00000030	1184100	599470	1338000	Bacteria;Cyanobacteria;unclassified;Oscillatoriales;unclassified;Trichodesmium;erythraeum;Trichodesmium erythraeum IMS101	MoxR-like ATPases	KO:K03924
TCCM_0350.00000370	3529000	3411200	5655900	Bacteria;Cyanobacteria;unclassified;Chroococcales;unclassified;Cyanothece;sp.;Cyanothece sp. PCC 7425	Enoyl-CoA hydratase/carnithine racemase	KO:K01692	pfam00378
TCCM_0370.00004610	6588900	4145000	6879500
TCCM_0269.00000010	359880	351510	732460	Bacteria;Cyanobacteria;unclassified;Oscillatoriales;unclassified;Trichodesmium;erythraeum;Trichodesmium erythraeum IMS101	NADH dehydrogenase, FAD-containing subunit	KO:K03885	pfam00070
TCCM_0319.00000020	874170	0	2707300	Bacteria;Cyanobacteria;unclassified;Oscillatoriales;unclassified;Trichodesmium;erythraeum;Trichodesmium erythraeum IMS101	Sulfite oxidase and related enzymes	KO:K07147	pfam00174
TCCM_0540.00000020	89856	0	0	Bacteria;Cyanobacteria;unclassified;Oscillatoriales;unclassified;Trichodesmium;erythraeum;Trichodesmium erythraeum IMS101	Metal-dependent hydrolases of the beta-lactamase superfamily I	KO:K00784	pfam12706
TCCM_0018.00000350	1278300	1238400	1673900	Bacteria;Cyanobacteria;unclassified;Oscillatoriales;unclassified;Trichodesmium;erythraeum;Trichodesmium erythraeum IMS101	Universal stress protein UspA and related nucleotide-binding proteins		pfam00582
TCCM_0079.00000020	0	266690	684770	Bacteria;Cyanobacteria;unclassified;Oscillatoriales;unclassified;Trichodesmium;erythraeum;Trichodesmium erythraeum IMS101	1-deoxy-D-xylulose-5-phosphate synthase	KO:K01662	pfam13292
TCCM_0291.00000180	1197700	1347200	2432800	Bacteria;Cyanobacteria;unclassified;Oscillatoriales;unclassified;Trichodesmium;erythraeum;Trichodesmium erythraeum IMS101	solanesyl diphosphate synthase	KO:K00805	pfam00348
TCCM_0442.00000030	570710	912600	2325600	Bacteria;Cyanobacteria;unclassified;Oscillatoriales;unclassified;Trichodesmium;erythraeum;Trichodesmium erythraeum IMS101	Sulfate permease and related transporters (MFS superfamily)	KO:K03321	pfam00916
TCCM_0454.00000020	1861100	1102600	1849200	Bacteria;Cyanobacteria;unclassified;Oscillatoriales;unclassified;Trichodesmium;erythraeum;Trichodesmium erythraeum IMS101
2503635477	1890000	1171700	2623600
TCCM_0494.00000280	1106000	2212500	2441200	Bacteria;Cyanobacteria;unclassified;Oscillatoriales;unclassified;Trichodesmium;erythraeum;Trichodesmium erythraeum IMS101	DnaJ-class molecular chaperone with C-terminal Zn finger domain	KO:K03686	pfam00226
TCCM_0306.00000050	0	0	468850	Bacteria;Cyanobacteria;unclassified;Oscillatoriales;unclassified;Trichodesmium;erythraeum;Trichodesmium erythraeum IMS101
TCCM_0560.00000020	384410	0	1917000	Bacteria;Cyanobacteria;unclassified;Oscillatoriales;unclassified;Trichodesmium;erythraeum;Trichodesmium erythraeum IMS101	signal peptidase I, bacterial type	KO:K03100	pfam00717
TCCM_0540.00002890	11613000	8956700	8313200	Eukaryota;Chordata;Mammalia;Primates;Hominidae;Homo;sapiens;Homo sapiens	Tubulin	KO:K07374	pfam03953
TCCM_0329.00003540	1073400	1606700	0	Bacteria;Cyanobacteria;unclassified;Oscillatoriales;unclassified;Trichodesmium;erythraeum;Trichodesmium erythraeum IMS101	Tetratricopeptide repeat.		pfam13414
TCCM_0240.00000190	0	0	1595900	Bacteria;Cyanobacteria;unclassified;Oscillatoriales;unclassified;Trichodesmium;erythraeum;Trichodesmium erythraeum IMS101
TCCM_0246.00001640	0	0	0	Bacteria;Cyanobacteria;unclassified;Oscillatoriales;unclassified;Trichodesmium;erythraeum;Trichodesmium erythraeum IMS101	Coproporphyrinogen III oxidase	KO:K00228	pfam01218
TCCM_0792.00001920	5373200	0	8302800	Bacteria;Cyanobacteria;unclassified;Oscillatoriales;unclassified;Trichodesmium;erythraeum;Trichodesmium erythraeum IMS101	phosphate/phosphite/phosphonate ABC transporters, periplasmic binding protein	KO:K02044	pfam12974
TCCM_0623.00000140	887020	1450000	2365900	Bacteria;Cyanobacteria;unclassified;Oscillatoriales;unclassified;Trichodesmium;erythraeum;Trichodesmium erythraeum IMS101	Predicted pyridoxal phosphate-dependent enzyme apparently involved in regulation of cell wall biogenesis		pfam01041
TCCM_0046.00000770	0	0	300450	Bacteria;Cyanobacteria;unclassified;Oscillatoriales;unclassified;Trichodesmium;erythraeum;Trichodesmium erythraeum IMS101			pfam14015
TCCM_0189.00004310	0	0	0	Bacteria;Cyanobacteria;unclassified;Oscillatoriales;unclassified;Trichodesmium;erythraeum;Trichodesmium erythraeum IMS101	ribosomal protein S19, bacterial/organelle	KO:K02965	pfam00203
TCCM_0442.00000130	220860	0	0	Bacteria;Cyanobacteria;unclassified;Oscillatoriales;unclassified;Trichodesmium;erythraeum;Trichodesmium erythraeum IMS101	magnesium-protoporphyrin IX monomethyl ester aerobic oxidative cyclase	KO:K04035	pfam02915
TCCM_0411.00000020	233750	197800	203260	Bacteria;Cyanobacteria;unclassified;Oscillatoriales;unclassified;Trichodesmium;erythraeum;Trichodesmium erythraeum IMS101	phosphoribosylformimino-5-aminoimidazole carboxamide ribotide isomerase	KO:K01814	pfam00977
TCCM_0620.00000030	1008700	213920	1373200	Bacteria;Cyanobacteria;unclassified;Oscillatoriales;unclassified;Trichodesmium;erythraeum;Trichodesmium erythraeum IMS101	phosphoribosylaminoimidazole-succinocarboxamide synthase	KO:K01923	pfam01259
TCCM_0177.00000020	12292	16376	20311	Bacteria;Cyanobacteria;unclassified;Oscillatoriales;unclassified;Trichodesmium;erythraeum;Trichodesmium erythraeum IMS101	Chemotaxis protein histidine kinase and related kinases		pfam00072
TCCM_0067.00000210	765280	383730	0	Bacteria;Cyanobacteria;unclassified;Oscillatoriales;unclassified;Trichodesmium;erythraeum;Trichodesmium erythraeum IMS101	Predicted thioesterase involved in non-ribosomal peptide biosynthesis		pfam00975
TCCM_0940.00003570	0	0	0	Eukaryota;Arthropoda;Insecta;Diptera;Drosophilidae;Drosophila;melanogaster;Drosophila melanogaster y; cn bw sp	Histone H2A	KO:K11251
TCCM_0645.00001880	332960	240840	679730	Bacteria;Cyanobacteria;unclassified;Oscillatoriales;unclassified;Trichodesmium;erythraeum;Trichodesmium erythraeum IMS101	Uncharacterized proteins involved in stress response, homologs of TerZ and putative cAMP-binding protein CABP1	KO:K05795	pfam02342
TCCM_0122.00000370	1800400	1344100	3686900	Bacteria;Cyanobacteria;unclassified;Oscillatoriales;unclassified;Trichodesmium;erythraeum;Trichodesmium erythraeum IMS101	dihydrodipicolinate reductase	KO:K00215	pfam01113
TCCM_0233.00000200	1266500	1000600	2249900	Bacteria;Cyanobacteria;unclassified;Oscillatoriales;unclassified;Trichodesmium;erythraeum;Trichodesmium erythraeum IMS101	Glutamine synthetase	KO:K01915	pfam00120
TCCM_0998.00000190	8272500	6903200	14571000	Bacteria;Cyanobacteria;unclassified;Oscillatoriales;unclassified;Trichodesmium;erythraeum;Trichodesmium erythraeum IMS101	Carbohydrate-selective porin, OprB family.		pfam04966
TCCM_0748.00004970	309260	149280	938370	Bacteria;Cyanobacteria;unclassified;Chroococcales;unclassified;Cyanothece;sp.;Cyanothece sp. PCC 8802
TCCM_0668.00000020	0	0	770350	Bacteria;Cyanobacteria;unclassified;Oscillatoriales;unclassified;Trichodesmium;erythraeum;Trichodesmium erythraeum IMS101	argininosuccinate lyase	KO:K01755	pfam00206
TCCM_0840.00000010	709010	1287500	3222100	Bacteria;Cyanobacteria;unclassified;Oscillatoriales;unclassified;Trichodesmium;erythraeum;Trichodesmium erythraeum IMS101	Predicted protease with the C-terminal PDZ domain		pfam05299
TCCM_0271.00000020	785840	0	0	Bacteria;Cyanobacteria;unclassified;Oscillatoriales;unclassified;Trichodesmium;erythraeum;Trichodesmium erythraeum IMS101	PEP phosphonomutase and related enzymes	KO:K03417	pfam13714
TCCM_0177.00000060	651860	432310	2791400	Bacteria;Cyanobacteria;unclassified;Oscillatoriales;unclassified;Trichodesmium;erythraeum;Trichodesmium erythraeum IMS101	Dipeptidyl aminopeptidases/acylaminoacyl-peptidases		pfam00326
TCCM_0229.00000250	0	0	62686	Bacteria;Cyanobacteria;unclassified;Oscillatoriales;unclassified;Trichodesmium;erythraeum;Trichodesmium erythraeum IMS101	uracil phosphoribosyltransferase	KO:K00761	pfam14681
TCCM_0813.00004540	517660	558400	1301500	Bacteria;Bacteroidetes;Flavobacteriia;Flavobacteriales;Flavobacteriaceae;Flavobacterium;psychrophilum;Flavobacterium psychrophilum JIP02/86
TCCM_0078.00000250	1829600	1407200	2977500	Bacteria;Cyanobacteria;unclassified;Oscillatoriales;unclassified;Trichodesmium;erythraeum;Trichodesmium erythraeum IMS101	Molecular chaperone, HSP90 family	KO:K04079
TCCM_0079.00004660	24917000	22469000	25005000	Eukaryota;Arthropoda;Insecta;Phthiraptera;Pediculidae;Pediculus;humanus corporis;Pediculus humanus corporis USDA	Tubulin	KO:K07375	pfam00091
TCCM_0078.00000030	122170	0	226750	Bacteria;Cyanobacteria;unclassified;Oscillatoriales;unclassified;Trichodesmium;erythraeum;Trichodesmium erythraeum IMS101
TCCM_0182.00000020	401730	533820	1561700	Bacteria;Cyanobacteria;unclassified;Oscillatoriales;unclassified;Trichodesmium;erythraeum;Trichodesmium erythraeum IMS101	diaminopimelate epimerase	KO:K01778	pfam01678
TCCM_0068.00000010	1888300	0	2371400	Bacteria;Cyanobacteria;unclassified;Oscillatoriales;unclassified;Microcoleus;chthonoplastes;Microcoleus chthonoplastes PCC 7420			pfam14261
TCCM_0076.00000390	938100	1725900	3590200
TCCM_0256.00000020	48426	63092	92370	Bacteria;Cyanobacteria;unclassified;Oscillatoriales;unclassified;Trichodesmium;erythraeum;Trichodesmium erythraeum IMS101		KO:K12574	pfam00753
TCCM_0899.00000210	1763100	982250	593780	Bacteria;Cyanobacteria;unclassified;Oscillatoriales;unclassified;Trichodesmium;erythraeum;Trichodesmium erythraeum IMS101	Non-ribosomal peptide synthetase modules and related proteins		pfam00501
TCCM_0401.00000060	399730	0	897970	Bacteria;Cyanobacteria;unclassified;Oscillatoriales;unclassified;Trichodesmium;erythraeum;Trichodesmium erythraeum IMS101	Methionine synthase I, cobalamin-binding domain	KO:K00548	pfam02607
TCCM_0357.00000010	132810	0	1123800	Bacteria;Cyanobacteria;unclassified;Oscillatoriales;unclassified;Trichodesmium;erythraeum;Trichodesmium erythraeum IMS101	carbamoyl-phosphate synthase, small subunit	KO:K01956	pfam00988
TCCM_0485.00000040	0	0	0	Bacteria;Cyanobacteria;unclassified;Oscillatoriales;unclassified;Trichodesmium;erythraeum;Trichodesmium erythraeum IMS101	Uncharacterized protein conserved in bacteria		pfam02638
TCCM_0570.00000030	599950	263400	826740	Bacteria;Cyanobacteria;unclassified;Oscillatoriales;unclassified;Trichodesmium;erythraeum;Trichodesmium erythraeum IMS101	Predicted ATPase		pfam12846
TCCM_0768.00000110	382700	0	661460	Bacteria;Cyanobacteria;unclassified;Oscillatoriales;unclassified;Trichodesmium;erythraeum;Trichodesmium erythraeum IMS101	ATP-dependent metalloprotease FtsH	KO:K03798	pfam01434
TCCM_0541.00002550	8399600	0	8680800	Bacteria;Cyanobacteria;unclassified;Oscillatoriales;unclassified;Trichodesmium;erythraeum;Trichodesmium erythraeum IMS101	F0F1-type ATP synthase, alpha subunit	KO:K02111	pfam00306
TCCM_0470.00000230	0	401060	142340	Bacteria;Cyanobacteria;unclassified;Oscillatoriales;unclassified;Trichodesmium;erythraeum;Trichodesmium erythraeum IMS101	Highly conserved protein containing a thioredoxin domain		pfam07221
TCCM_0327.00000180	347410	0	572720	Bacteria;Cyanobacteria;unclassified;Oscillatoriales;unclassified;Trichodesmium;erythraeum;Trichodesmium erythraeum IMS101			pfam00106
TCCM_0896.00000390	0	0	0	Bacteria;Cyanobacteria;unclassified;Oscillatoriales;unclassified;Trichodesmium;erythraeum;Trichodesmium erythraeum IMS101	Polyketide synthase modules and related proteins		pfam00698
TCCM_0043.00002000	0	0	0	Bacteria;Cyanobacteria;unclassified;Oscillatoriales;unclassified;Trichodesmium;erythraeum;Trichodesmium erythraeum IMS101	F0F1-type ATP synthase, subunit b	KO:K02109	pfam00430
TCCM_0514.00000180	1324700	215100	346310	Bacteria;Cyanobacteria;unclassified;Oscillatoriales;unclassified;Trichodesmium;erythraeum;Trichodesmium erythraeum IMS101	GUN4-like.		pfam05419
TCCM_0059.00000030	3660900	2384600	6739700	Bacteria;Cyanobacteria;unclassified;Oscillatoriales;unclassified;Trichodesmium;erythraeum;Trichodesmium erythraeum IMS101
TCCM_0041.00000080	247950	0	560980	Bacteria;Cyanobacteria;unclassified;Oscillatoriales;unclassified;Trichodesmium;erythraeum;Trichodesmium erythraeum IMS101	Predicted carboxypeptidase		pfam00246
TCCM_0043.00000050	0	0	477180	Bacteria;Cyanobacteria;unclassified;Oscillatoriales;unclassified;Trichodesmium;erythraeum;Trichodesmium erythraeum IMS101	D-alanine--D-alanine ligase	KO:K01921	pfam07478
TCCM_0041.00001980	840380	2760200	5304100	Bacteria;Bacteroidetes;Cytophagia;Cytophagales;Cytophagaceae;Microscilla;marina;Microscilla marina ATCC 23134
TCCM_0052.00000420	5393000	5518300	12683000	Bacteria;Cyanobacteria;unclassified;Oscillatoriales;unclassified;Trichodesmium;erythraeum;Trichodesmium erythraeum IMS101			pfam04862
TCCM_0013.00000340	0	0	502550	Bacteria;Cyanobacteria;unclassified;Oscillatoriales;unclassified;Microcoleus;chthonoplastes;Microcoleus chthonoplastes PCC 7420	Uncharacterized protein conserved in cyanobacteria		pfam05685
TCCM_0593.00000120	9006300	6541200	13078000	Bacteria;Cyanobacteria;unclassified;Oscillatoriales;unclassified;Trichodesmium;erythraeum;Trichodesmium erythraeum IMS101	NAD-dependent aldehyde dehydrogenases	KO:K00128	pfam00171
TCCM_0141.00000240	1118800	1359600	2198400	Bacteria;Cyanobacteria;unclassified;Oscillatoriales;unclassified;Trichodesmium;erythraeum;Trichodesmium erythraeum IMS101	ADP-ribose pyrophosphatase		pfam00293
TCCM_0694.00000170	164840	206410	1696700	Bacteria;Cyanobacteria;unclassified;Oscillatoriales;unclassified;Trichodesmium;erythraeum;Trichodesmium erythraeum IMS101
TCCM_0509.00000350	0	0	0	Bacteria;Cyanobacteria;unclassified;Oscillatoriales;unclassified;Trichodesmium;erythraeum;Trichodesmium erythraeum IMS101	Molecular chaperone (small heat shock protein)		pfam00011
TCCM_0770.00000170	300330	0	0	Bacteria;Cyanobacteria;unclassified;Oscillatoriales;unclassified;Trichodesmium;erythraeum;Trichodesmium erythraeum IMS101	O-Methyltransferase involved in polyketide biosynthesis		pfam04072
TCCM_0933.00000390	2630500	2600900	6214300	Bacteria;Cyanobacteria;unclassified;Chroococcales;unclassified;Prochlorococcus;sp.;Prochlorococcus sp. CC9311
TCCM_0084.00000020	293110	0	508320	Bacteria;Cyanobacteria;unclassified;Oscillatoriales;unclassified;Trichodesmium;erythraeum;Trichodesmium erythraeum IMS101	Predicted unusual protein kinase		pfam03109
TCCM_0263.00000500	4331800	3095500	11527000	Bacteria;Cyanobacteria;unclassified;Oscillatoriales;unclassified;Trichodesmium;erythraeum;Trichodesmium erythraeum IMS101	Glyceraldehyde-3-phosphate dehydrogenase/erythrose-4-phosphate dehydrogenase	KO:K00134	pfam02800
TCCM_0307.00000360	1259500	871480	3119900	Bacteria;Cyanobacteria;unclassified;Oscillatoriales;unclassified;Trichodesmium;erythraeum;Trichodesmium erythraeum IMS101	ferrochelatase	KO:K01772	pfam00762
TCCM_0247.00000010	0	0	206210	Bacteria;Cyanobacteria;unclassified;Oscillatoriales;unclassified;Trichodesmium;erythraeum;Trichodesmium erythraeum IMS101	Uncharacterized protein conserved in bacteria	KO:K09772	pfam04472
TCCM_0189.00000020	3413100	2003900	3919000
TCCM_0760.00000290	113760	99579	551320	Bacteria;Cyanobacteria;unclassified;Oscillatoriales;unclassified;Trichodesmium;erythraeum;Trichodesmium erythraeum IMS101	Translation elongation factors (GTPases)	KO:K02355	pfam00009
TCCM_0708.00000440	5904600	4116000	7115700	Bacteria;Cyanobacteria;unclassified;Oscillatoriales;unclassified;Trichodesmium;erythraeum;Trichodesmium erythraeum IMS101	Uncharacterized protein conserved in bacteria (DUF2252).		pfam10009
TCCM_0885.00000030	636760	452840	2151900	Bacteria;Cyanobacteria;unclassified;Oscillatoriales;unclassified;Trichodesmium;erythraeum;Trichodesmium erythraeum IMS101
2503612962	689740	707100	1030400
TCCM_0696.00000250	0	0	0	Bacteria;Cyanobacteria;unclassified;Oscillatoriales;unclassified;Trichodesmium;erythraeum;Trichodesmium erythraeum IMS101	Dehydrogenases with different specificities (related to short-chain alcohol dehydrogenases)		pfam08659
TCCM_0340.00000020	1084600	389630	2824700	Bacteria;Cyanobacteria;unclassified;Oscillatoriales;unclassified;Trichodesmium;erythraeum;Trichodesmium erythraeum IMS101	Uncharacterized enzyme of thiazole biosynthesis	KO:K03149	pfam05690
TCCM_0827.00000020	0	0	133850	Bacteria;Cyanobacteria;unclassified;Oscillatoriales;unclassified;Trichodesmium;erythraeum;Trichodesmium erythraeum IMS101	Dynamin family.		pfam00350
TCCM_0087.00000390	204170	254200	1900500	Bacteria;Firmicutes;Clostridia;Clostridiales;Ruminococcaceae;Ruminococcus;albus;Ruminococcus albus 8	Dynamin family.		pfam00350
TCCM_0776.00000270	0	0	0	Bacteria;Proteobacteria;Gammaproteobacteria;Alteromonadales;unclassified;Pseudoalteromonas;sp.;Pseudoalteromonas sp. TW-7	GTPases - translation elongation factors	KO:K02358	pfam03143
TCCM_0427.00000150	0	0	0	Bacteria;Cyanobacteria;unclassified;Nostocales;Nostocaceae;Anabaena;variabilis;Anabaena variabilis ATCC 29413		KO:K02588
TCCM_0074.00000020	622890	1128000	1237300	Bacteria;Cyanobacteria;unclassified;Oscillatoriales;unclassified;Trichodesmium;erythraeum;Trichodesmium erythraeum IMS101	opcA protein		pfam10128
TCCM_0995.00000030	3166400	868210	3642500	Bacteria;Cyanobacteria;unclassified;Oscillatoriales;unclassified;Trichodesmium;erythraeum;Trichodesmium erythraeum IMS101			pfam11353
TCCM_0372.00000120	528820	362450	2747700	Bacteria;Cyanobacteria;unclassified;Oscillatoriales;unclassified;Trichodesmium;erythraeum;Trichodesmium erythraeum IMS101	ABC-type amino acid transport/signal transduction systems, periplasmic component/domain	KO:K02030	pfam00497
TCCM_0617.00000350	1943800	1319700	2601600	Bacteria;Cyanobacteria;unclassified;Oscillatoriales;unclassified;Trichodesmium;erythraeum;Trichodesmium erythraeum IMS101	Dehydrogenases with different specificities (related to short-chain alcohol dehydrogenases)		pfam00106
TCCM_0111.00000030	0	1268300	2674700	Bacteria;Cyanobacteria;unclassified;Oscillatoriales;unclassified;Trichodesmium;erythraeum;Trichodesmium erythraeum IMS101	membrane protein insertase, YidC/Oxa1 family, C-terminal domain	KO:K03217	pfam02096
TCCM_0141.00000010	107680	0	948200	Bacteria;Cyanobacteria;unclassified;Oscillatoriales;unclassified;Trichodesmium;erythraeum;Trichodesmium erythraeum IMS101	Thioesterase domains of type I polyketide synthases or non-ribosomal peptide synthetases		pfam00975
TCCM_0067.00000580	1540000	1952500	2347700	Bacteria;Cyanobacteria;unclassified;Oscillatoriales;unclassified;Trichodesmium;erythraeum;Trichodesmium erythraeum IMS101	Dehydrogenases with different specificities (related to short-chain alcohol dehydrogenases)		pfam13561
TCCM_0267.00003780	1124500	1020600	1855100	Bacteria;Cyanobacteria;unclassified;Nostocales;Nostocaceae;Nodularia;spumigena;Nodularia spumigena CCY9414	Choline dehydrogenase and related flavoproteins
TCCM_0037.00000030	623100	619960	1604800	Bacteria;Cyanobacteria;unclassified;Oscillatoriales;unclassified;Trichodesmium;erythraeum;Trichodesmium erythraeum IMS101	Putative transcription activator		pfam03070
TCCM_0853.00003350	0	0	0	Bacteria;Cyanobacteria;unclassified;Oscillatoriales;unclassified;Trichodesmium;erythraeum;Trichodesmium erythraeum IMS101
TCCM_0063.00000300	153280	873310	3307700	Bacteria;Cyanobacteria;unclassified;Oscillatoriales;unclassified;Trichodesmium;erythraeum;Trichodesmium erythraeum IMS101
TCCM_0444.00000880	4472000	5472900	8707000
TCCM_0780.00000040	0	0	0	Bacteria;Cyanobacteria;unclassified;Oscillatoriales;unclassified;Trichodesmium;erythraeum;Trichodesmium erythraeum IMS101			pfam11210
TCCM_0668.00000260	0	0	0	Bacteria;Cyanobacteria;unclassified;Oscillatoriales;unclassified;Trichodesmium;erythraeum;Trichodesmium erythraeum IMS101	FKBP-type peptidyl-prolyl cis-trans isomerases 1	KO:K09575	pfam00254
TCCM_0160.00000030	1691400	1497600	2174100	Bacteria;Cyanobacteria;unclassified;Oscillatoriales;unclassified;Trichodesmium;erythraeum;Trichodesmium erythraeum IMS101	Peptidyl-prolyl cis-trans isomerase (rotamase) - cyclophilin family		pfam00160
TCCM_0824.00000270	3390700	3837600	4729400	Bacteria;Cyanobacteria;unclassified;Oscillatoriales;unclassified;Trichodesmium;erythraeum;Trichodesmium erythraeum IMS101	Chlorophyll A-B binding protein.		pfam00504
TCCM_0494.00000040	0	0	0	Bacteria;Cyanobacteria;unclassified;Oscillatoriales;unclassified;Trichodesmium;erythraeum;Trichodesmium erythraeum IMS101	ribosomal protein L18, bacterial type	KO:K02881	pfam00861
2503635963	4387200	2749700	4309700
TCCM_0182.00000060	1793800	0	5204200	Bacteria;Cyanobacteria;unclassified;Oscillatoriales;unclassified;Trichodesmium;erythraeum;Trichodesmium erythraeum IMS101	photosystem II biogenesis protein Psp29		pfam11264
TCCM_0284.00000280	2443700	0	2428300	Bacteria;Cyanobacteria;unclassified;Oscillatoriales;unclassified;Trichodesmium;erythraeum;Trichodesmium erythraeum IMS101	Methionine synthase I, cobalamin-binding domain	KO:K00548	pfam02310
TCCM_0447.00000130	1505600	2535200	4704700	Bacteria;Cyanobacteria;unclassified;Chroococcales;unclassified;Synechococcus;sp.;Synechococcus sp. WH7805	Tryptophan-rich Synechocystis species C-terminal domain.		pfam07483
TCCM_0734.00000500	3834800	1945100	4190800	Bacteria;Cyanobacteria;unclassified;Chroococcales;unclassified;Prochlorococcus;sp.;Prochlorococcus sp. CC9311	Predicted chitinase
TCCM_0191.00000020	487350	0	1654300	Bacteria;Cyanobacteria;unclassified;Oscillatoriales;unclassified;Trichodesmium;erythraeum;Trichodesmium erythraeum IMS101	proton-translocating NADH-quinone oxidoreductase, chain M	KO:K05575	pfam00361
TCCM_0327.00000010	1360900	438580	2496200	Bacteria;Cyanobacteria;unclassified;Oscillatoriales;unclassified;Trichodesmium;erythraeum;Trichodesmium erythraeum IMS101	Rhodanese-related sulfurtransferase	KO:K01011	pfam00581
TCCM_0168.00000030	243630	0	212330	Bacteria;Cyanobacteria;unclassified;Oscillatoriales;unclassified;Arthrospira;platensis;Arthrospira platensis Paraca	ATPase involved in DNA repair		pfam13809
TCCM_0294.00000220	677080	0	0	Bacteria;Cyanobacteria;unclassified;Oscillatoriales;unclassified;Trichodesmium;erythraeum;Trichodesmium erythraeum IMS101	Uridylate kinase	KO:K09903	pfam00696
TCCM_0023.00005630	0	0	0	Bacteria;Cyanobacteria;unclassified;Oscillatoriales;unclassified;Trichodesmium;erythraeum;Trichodesmium erythraeum IMS101			pfam13385
TCCM_0895.00000210	1230500	0	1262600	Bacteria;Cyanobacteria;unclassified;Oscillatoriales;unclassified;Trichodesmium;erythraeum;Trichodesmium erythraeum IMS101	Malic enzyme	KO:K00027	pfam03949
TCCM_0063.00000050	474990	254780	2113400	Bacteria;Cyanobacteria;unclassified;Oscillatoriales;unclassified;Trichodesmium;erythraeum;Trichodesmium erythraeum IMS101	6,7-dimethyl-8-ribityllumazine synthase	KO:K00794	pfam00885
TCCM_0661.00000170	557860	804690	598120	Bacteria;Cyanobacteria;unclassified;Oscillatoriales;unclassified;Trichodesmium;erythraeum;Trichodesmium erythraeum IMS101	Serine proteases of the peptidase family S9A	KO:K01322	pfam02897
TCCM_0640.00003560	2085300	760790	2283700	Bacteria;Actinobacteria;Actinobacteria;Actinomycetales;Catenulisporaceae;Catenulispora;acidiphila;Catenulispora acidiphila ID139908, DSM 44928	FAD/FMN-containing dehydrogenases		pfam01565
TCCM_0513.00000220	1994700	1571800	4156000	Bacteria;Cyanobacteria;unclassified;Chroococcales;unclassified;Cyanothece;sp.;Cyanothece sp. PCC 7424	Acyl-CoA synthetases (AMP-forming)/AMP-acid ligases II		pfam00550
TCCM_0910.00000010	0	81304	502650	Bacteria;Cyanobacteria;unclassified;Oscillatoriales;unclassified;Trichodesmium;erythraeum;Trichodesmium erythraeum IMS101	CpeS-like protein.		pfam09367
TCCM_0030.00000280	665570	0	1245100	Bacteria;Cyanobacteria;unclassified;Oscillatoriales;unclassified;Trichodesmium;erythraeum;Trichodesmium erythraeum IMS101	S-layer homology domain.		pfam00395
TCCM_0219.00004870	0	0	0	Bacteria;Cyanobacteria;unclassified;Oscillatoriales;unclassified;Trichodesmium;erythraeum;Trichodesmium erythraeum IMS101
TCCM_0973.00000010	3135200	3021600	5441200	Bacteria;Cyanobacteria;unclassified;Oscillatoriales;unclassified;Trichodesmium;erythraeum;Trichodesmium erythraeum IMS101	FOG: CheY-like receiver		pfam00072
TCCM_0165.00000280	0	267080	404570	Bacteria;Cyanobacteria;unclassified;Chroococcales;unclassified;Cyanothece;sp.;Cyanothece sp. PCC 7424	Uncharacterized protein conserved in cyanobacteria		pfam05685
TCCM_0233.00000120	181130	0	730050	Bacteria;Cyanobacteria;unclassified;Oscillatoriales;unclassified;Trichodesmium;erythraeum;Trichodesmium erythraeum IMS101	peptide chain release factor 3	KO:K02837	pfam00009
TCCM_0301.00003090	10282000	9075700	35231000	Bacteria;Cyanobacteria;unclassified;Oscillatoriales;unclassified;Trichodesmium;erythraeum;Trichodesmium erythraeum IMS101	Chaperonin GroEL (HSP60 family)	KO:K04077	pfam00118
TCCM_0931.00005010	2394300	2152400	3157400	Bacteria;Cyanobacteria;unclassified;Oscillatoriales;unclassified;Trichodesmium;erythraeum;Trichodesmium erythraeum IMS101	Ribosomal protein L18	KO:K02881	pfam00861
TCCM_0369.00000050	790000	493730	1409800	Bacteria;Cyanobacteria;unclassified;Oscillatoriales;unclassified;Trichodesmium;erythraeum;Trichodesmium erythraeum IMS101	protein-export membrane protein, SecD/SecF family/protein-export membrane protein SecF	KO:K03074	pfam02355
TCCM_0130.00000040	427270	0	303750	Bacteria;Cyanobacteria;unclassified;Oscillatoriales;unclassified;Trichodesmium;erythraeum;Trichodesmium erythraeum IMS101
TCCM_0184.00000020	218920	250980	776990	Bacteria;Cyanobacteria;unclassified;Oscillatoriales;unclassified;Trichodesmium;erythraeum;Trichodesmium erythraeum IMS101	FOG: WD40 repeat		pfam00400
TCCM_0110.00000230	0	0	0	Bacteria;Cyanobacteria;unclassified;Oscillatoriales;unclassified;Trichodesmium;erythraeum;Trichodesmium erythraeum IMS101
TCCM_0934.00000010	0	0	351910	Bacteria;Cyanobacteria;unclassified;Oscillatoriales;unclassified;Trichodesmium;erythraeum;Trichodesmium erythraeum IMS101	ABC-type dipeptide transport system, periplasmic component	KO:K02035	pfam00496
TCCM_0898.00000110	813840	652000	3454100	Bacteria;Cyanobacteria;unclassified;Nostocales;Nostocaceae;Nostoc;punctiforme;Nostoc punctiforme PCC 73102	Lignostilbene-alpha,beta-dioxygenase and related enzymes	KO:K11159	pfam03055
TCCM_0511.00000020	1408100	339520	768190	Bacteria;Cyanobacteria;unclassified;Oscillatoriales;unclassified;Trichodesmium;erythraeum;Trichodesmium erythraeum IMS101	SagB-type dehydrogenase domain/SagB-type dehydrogenase domain		pfam00881
TCCM_0778.00005320	1947200	0	2283800	Bacteria;Cyanobacteria;unclassified;Oscillatoriales;unclassified;Trichodesmium;erythraeum;Trichodesmium erythraeum IMS101	Phycobilisome protein.	KO:K02097	pfam00502
TCCM_0426.00000160	3333900	2807500	7202000	Bacteria;Cyanobacteria;unclassified;Oscillatoriales;unclassified;Trichodesmium;erythraeum;Trichodesmium erythraeum IMS101	ribosomal protein L21	KO:K02888	pfam00829
TCCM_0547.00000060	726680	251660	1211200	Bacteria;Cyanobacteria;unclassified;Oscillatoriales;unclassified;Trichodesmium;erythraeum;Trichodesmium erythraeum IMS101	Trypsin-like serine proteases, typically periplasmic, contain C-terminal PDZ domain	KO:K01362	pfam13365
TCCM_0964.00000310	1492000	1389000	2625900	Bacteria;Cyanobacteria;unclassified;Oscillatoriales;unclassified;Trichodesmium;erythraeum;Trichodesmium erythraeum IMS101	Ornithine/acetylornithine aminotransferase	KO:K00818
TCCM_0788.00000400	3924100	1933400	4252600	Bacteria;Cyanobacteria;unclassified;Oscillatoriales;unclassified;Trichodesmium;erythraeum;Trichodesmium erythraeum IMS101	Isocitrate dehydrogenases	KO:K00031	pfam00180
TCCM_0024.00001600	3699800	2865700	2951300	Bacteria;Cyanobacteria;unclassified;Oscillatoriales;unclassified;Trichodesmium;erythraeum;Trichodesmium erythraeum IMS101
TCCM_0980.00000230	2384500	1791300	3531100	Bacteria;Cyanobacteria;unclassified;Oscillatoriales;unclassified;Trichodesmium;erythraeum;Trichodesmium erythraeum IMS101	Predicted membrane GTPase involved in stress response	KO:K06207	pfam00679
TCCM_0403.00000480	2746700	1761900	5004400	Bacteria;Cyanobacteria;unclassified;Oscillatoriales;unclassified;Trichodesmium;erythraeum;Trichodesmium erythraeum IMS101	Pterin-4a-carbinolamine dehydratase	KO:K01724	pfam01329
TCCM_0296.00004580	3257800	0	2943500	Bacteria;Proteobacteria;Betaproteobacteria;Neisseriales;Neisseriaceae;Simonsiella;muelleri;Simonsiella muelleri ATCC 29453
TCCM_0640.00000050	58940	0	795720	Bacteria;Cyanobacteria;unclassified;Oscillatoriales;unclassified;Trichodesmium;erythraeum;Trichodesmium erythraeum IMS101	Heme oxygenase	KO:K00510	pfam01126
TCCM_0192.00000010	801050	0	45637	Bacteria;Cyanobacteria;unclassified;Oscillatoriales;unclassified;Trichodesmium;erythraeum;Trichodesmium erythraeum IMS101	Uncharacterized conserved protein		pfam01906
TCCM_0341.00000010	758890	0	754080	Bacteria;Cyanobacteria;unclassified;Oscillatoriales;unclassified;Trichodesmium;erythraeum;Trichodesmium erythraeum IMS101	Thiamine biosynthesis protein ThiC	KO:K03147	pfam01964
TCCM_0372.00004000	8939900	7346800	19509000	Bacteria;Cyanobacteria;unclassified;Oscillatoriales;unclassified;Trichodesmium;erythraeum;Trichodesmium erythraeum IMS101	Pyruvate/2-oxoglutarate dehydrogenase complex, dihydrolipoamide dehydrogenase (E3) component, and related enzymes	KO:K00383	pfam07992
TCCM_0688.00000030	721700	0	0	Bacteria;Cyanobacteria;unclassified;Oscillatoriales;unclassified;Trichodesmium;erythraeum;Trichodesmium erythraeum IMS101
TCCM_0493.00000010	0	0	1643300	Bacteria;Cyanobacteria;unclassified;Oscillatoriales;unclassified;Trichodesmium;erythraeum;Trichodesmium erythraeum IMS101	chaperone protein DnaK	KO:K04043	pfam00012
TCCM_0972.00000110	288850	177830	409570	Bacteria;Cyanobacteria;unclassified;Oscillatoriales;unclassified;Trichodesmium;erythraeum;Trichodesmium erythraeum IMS101	RTX toxins and related Ca2+-binding proteins		pfam00353
TCCM_0543.00000030	0	0	260600	Eukaryota;Bacillariophyta;Bacillariophyceae;Naviculales;Phaeodactylaceae;Phaeodactylum;tricornutum;Phaeodactylum tricornutum CCAP1055/1	Predicted dehydrogenases and related proteins		pfam01408
TCCM_0390.00000020	0	0	0	Bacteria;Cyanobacteria;unclassified;Oscillatoriales;unclassified;Trichodesmium;erythraeum;Trichodesmium erythraeum IMS101
TCCM_0153.00000200	0	0	0
TCCM_0161.00000870	4203000	0	4262300	Bacteria;Cyanobacteria;unclassified;Oscillatoriales;unclassified;Trichodesmium;erythraeum;Trichodesmium erythraeum IMS101	Polyketide synthase modules and related proteins		pfam00698
TCCM_0532.00000170	0	0	1175000	Bacteria;Cyanobacteria;unclassified;Oscillatoriales;unclassified;Trichodesmium;erythraeum;Trichodesmium erythraeum IMS101	Glutamyl- and glutaminyl-tRNA synthetases	KO:K01885	pfam00749
TCCM_0893.00000020	564070	326380	1707900	Bacteria;Cyanobacteria;unclassified;Oscillatoriales;unclassified;Trichodesmium;erythraeum;Trichodesmium erythraeum IMS101	Predicted Rossmann fold nucleotide-binding protein	KO:K06966	pfam03641
TCCM_0607.00003910	214050	170220	599220	Bacteria;Cyanobacteria;unclassified;Oscillatoriales;unclassified;Trichodesmium;erythraeum;Trichodesmium erythraeum IMS101	Cobalamin biosynthesis protein CobT (nicotinate-mononucleotide:5, 6-dimethylbenzimidazole phosphoribosyltransferase)
TCCM_0805.00000010	597980	930190	590370	Bacteria;Proteobacteria;Gammaproteobacteria;Thiotrichales;Thiotrichaceae;Beggiatoa;sp.;Beggiatoa sp. PS	Cysteine-rich secretory protein family./Bacterial pre-peptidase C-terminal domain.		pfam00188
TCCM_0082.00000350	519090	365550	1044100	Bacteria;Cyanobacteria;unclassified;Oscillatoriales;unclassified;Trichodesmium;erythraeum;Trichodesmium erythraeum IMS101	Kef-type K+ transport systems, membrane components		pfam00999
TCCM_0058.00000070	713750	415950	1833100	Bacteria;Cyanobacteria;unclassified;Oscillatoriales;unclassified;Lyngbya;sp.;Lyngbya sp. CCY 8106		KO:K07114	pfam13531
TCCM_0358.00000020	253810	0	557100	Bacteria;Cyanobacteria;unclassified;Oscillatoriales;unclassified;Trichodesmium;erythraeum;Trichodesmium erythraeum IMS101
TCCM_0078.00000040	2025800	869170	1303000	Bacteria;Cyanobacteria;unclassified;Oscillatoriales;unclassified;Trichodesmium;erythraeum;Trichodesmium erythraeum IMS101	N-acetylglutamate synthase (N-acetylornithine aminotransferase)	KO:K00620	pfam01960
TCCM_0116.00000270	0	0	1307000
TCCM_0933.00000240	1377600	297520	2157900	Bacteria;Cyanobacteria;unclassified;Oscillatoriales;unclassified;Trichodesmium;erythraeum;Trichodesmium erythraeum IMS101	D-alanine-D-alanine ligase and related ATP-grasp enzymes	KO:K01921	pfam07478
TCCM_0161.00002540	2657100	0	0	Bacteria;Cyanobacteria;unclassified;Oscillatoriales;unclassified;Trichodesmium;erythraeum;Trichodesmium erythraeum IMS101
TCCM_0376.00000040	730240	828620	1594300	Bacteria;Cyanobacteria;unclassified;Oscillatoriales;unclassified;Trichodesmium;erythraeum;Trichodesmium erythraeum IMS101	2,3-bisphosphoglycerate-independent phosphoglycerate mutase	KO:K01834	pfam01676
TCCM_0211.00000040	3077200	2687800	6553900	Bacteria;Proteobacteria;Deltaproteobacteria;Desulfuromonadales;Pelobacteraceae;Pelobacter;carbinolicus;Pelobacter carbinolicus DSM 2380	Thiamine pyrophosphate-requiring enzymes [acetolactate synthase, pyruvate dehydrogenase (cytochrome), glyoxylate carboligase, phosphonopyruvate decarboxylase]	KO:K01652	pfam02776
TCCM_0656.00000020	1585500	0	0	Bacteria;Cyanobacteria;unclassified;Oscillatoriales;unclassified;Trichodesmium;erythraeum;Trichodesmium erythraeum IMS101	Predicted choline kinase involved in LPS biosynthesis
TCCM_0147.00000030	0	0	0	Bacteria;Cyanobacteria;unclassified;Oscillatoriales;unclassified;Arthrospira;platensis;Arthrospira platensis Paraca	Uncharacterized protein containing a von Willebrand factor type A (vWA) domain	KO:K07114	pfam12034
TCCM_0144.00000020	4084700	0	0	Bacteria;Cyanobacteria;unclassified;Oscillatoriales;unclassified;Trichodesmium;erythraeum;Trichodesmium erythraeum IMS101	Isocitrate dehydrogenases	KO:K00031	pfam00180
TCCM_0414.00000030	0	0	0	Bacteria;Cyanobacteria;unclassified;Oscillatoriales;unclassified;Trichodesmium;erythraeum;Trichodesmium erythraeum IMS101	aspartate kinase, monofunctional class	KO:K00928	pfam00696
TCCM_0590.00000250	0	0	721320	Bacteria;Cyanobacteria;unclassified;Oscillatoriales;unclassified;Trichodesmium;erythraeum;Trichodesmium erythraeum IMS101	Uncharacterized protein conserved in bacteria	KO:K09942	pfam07498
TCCM_0156.00000690	0	0	0	Bacteria;Cyanobacteria;unclassified;Nostocales;Nostocaceae;Nodularia;spumigena;Nodularia spumigena CCY9414
TCCM_0058.00000030	787420	591290	1371300	Bacteria;Cyanobacteria;unclassified;Oscillatoriales;unclassified;Trichodesmium;erythraeum;Trichodesmium erythraeum IMS101
TCCM_0220.00000190	1142900	740740	6235700	Bacteria;Cyanobacteria;unclassified;Oscillatoriales;unclassified;Trichodesmium;erythraeum;Trichodesmium erythraeum IMS101
TCCM_0908.00000020	0	273060	433850	Bacteria;Cyanobacteria;unclassified;Oscillatoriales;unclassified;Trichodesmium;erythraeum;Trichodesmium erythraeum IMS101	Thioredoxin domain-containing protein	KO:K03671	pfam00085
TCCM_0698.00000050	0	0	1627600	Bacteria;Cyanobacteria;unclassified;Oscillatoriales;unclassified;Oscillatoria;sp.;Oscillatoria sp. PCC 6506	TOMM propeptide domain		pfam02979
TCCM_0240.00000200	0	0	0	Bacteria;Cyanobacteria;unclassified;Oscillatoriales;unclassified;Trichodesmium;erythraeum;Trichodesmium erythraeum IMS101		KO:K00540	pfam00106
TCCM_0566.00000020	143460	0	0	Bacteria;Cyanobacteria;unclassified;Oscillatoriales;unclassified;Trichodesmium;erythraeum;Trichodesmium erythraeum IMS101	ATP-dependent DNA helicase PcrA	KO:K03657	pfam13361
TCCM_0117.00000300	782910	718010	3637700	Bacteria;Cyanobacteria;unclassified;Oscillatoriales;unclassified;Trichodesmium;erythraeum;Trichodesmium erythraeum IMS101	CP12 domain.		pfam02672
TCCM_0294.00000010	592580	0	407300	Bacteria;Cyanobacteria;unclassified;Oscillatoriales;unclassified;Trichodesmium;erythraeum;Trichodesmium erythraeum IMS101	Biopolymer transport proteins	KO:K03561	pfam01618
TCCM_0091.00000120	0	0	80985	Bacteria;Cyanobacteria;unclassified;Oscillatoriales;unclassified;Trichodesmium;erythraeum;Trichodesmium erythraeum IMS101	Photosystem II protein.	KO:K02705	pfam00421
TCCM_0978.00000010	883950	0	796510	Bacteria;Cyanobacteria;unclassified;Oscillatoriales;unclassified;Trichodesmium;erythraeum;Trichodesmium erythraeum IMS101	Succinylglutamate desuccinylase	KO:K01437	pfam04952
TCCM_0666.00002180	431350	781110	1170000	Bacteria;Cyanobacteria;unclassified;Oscillatoriales;unclassified;Trichodesmium;erythraeum;Trichodesmium erythraeum IMS101	F0F1-type ATP synthase, subunit b	KO:K02109	pfam00430
TCCM_0948.00000270	0	0	343770	Bacteria;Cyanobacteria;unclassified;Oscillatoriales;unclassified;Trichodesmium;erythraeum;Trichodesmium erythraeum IMS101	ATP synthase, F1 delta subunit	KO:K02113	pfam00213
TCCM_0631.00000110	378510	554380	1110800	Bacteria;Cyanobacteria;unclassified;Oscillatoriales;unclassified;Trichodesmium;erythraeum;Trichodesmium erythraeum IMS101	Saccharopine dehydrogenase and related proteins		pfam03435
TCCM_0130.00000390	1772200	0	3547000	Bacteria;Cyanobacteria;unclassified;Chroococcales;unclassified;Cyanothece;sp.;Cyanothece sp. BH68, ATCC 51142	ferredoxin [2Fe-2S]	KO:K02639	pfam00111
TCCM_0485.00000510	687840	465720	635160	Bacteria;Cyanobacteria;unclassified;Oscillatoriales;unclassified;Trichodesmium;erythraeum;Trichodesmium erythraeum IMS101			pfam11332
TCCM_0185.00000030	1525800	491060	2068800	Bacteria;Cyanobacteria;unclassified;Oscillatoriales;unclassified;Trichodesmium;erythraeum;Trichodesmium erythraeum IMS101	5,10-methylene-tetrahydrofolate dehydrogenase/Methenyl tetrahydrofolate cyclohydrolase	KO:K01491	pfam02882
TCCM_0967.00000130	1954900	1056400	2832700	Bacteria;Cyanobacteria;unclassified;Chroococcales;unclassified;Cyanothece;sp.;Cyanothece sp. PCC 7822	NADPH:quinone reductase and related Zn-dependent oxidoreductases
TCCM_0556.00001040	451820	0	0	Bacteria;Cyanobacteria;unclassified;Oscillatoriales;unclassified;Trichodesmium;erythraeum;Trichodesmium erythraeum IMS101	Polyketide synthase modules and related proteins		pfam00698
TCCM_0419.00000450	0	0	0	Bacteria;Cyanobacteria;unclassified;Oscillatoriales;unclassified;Trichodesmium;erythraeum;Trichodesmium erythraeum IMS101	Methionine synthase II (cobalamin-independent)	KO:K00549	pfam01717
TCCM_0386.00000120	0	0	263910	Bacteria;Cyanobacteria;unclassified;Oscillatoriales;unclassified;Trichodesmium;erythraeum;Trichodesmium erythraeum IMS101	Outer membrane protein and related peptidoglycan-associated (lipo)proteins		pfam00691
TCCM_0238.00003510	1908800	1883000	2496100	Bacteria;Cyanobacteria;unclassified;Oscillatoriales;unclassified;Trichodesmium;erythraeum;Trichodesmium erythraeum IMS101
TCCM_0726.00000440	372230	214180	445100	Bacteria;Cyanobacteria;unclassified;Oscillatoriales;unclassified;Trichodesmium;erythraeum;Trichodesmium erythraeum IMS101	Bacterial pre-peptidase C-terminal domain.		pfam04151
TCCM_0746.00000030	229830	182120	329300	Bacteria;Cyanobacteria;unclassified;Oscillatoriales;unclassified;Trichodesmium;erythraeum;Trichodesmium erythraeum IMS101	Translation elongation factors (GTPases)	KO:K02355	pfam03764
TCCM_0986.00000180	257720	145990	702090	Bacteria;Cyanobacteria;unclassified;Oscillatoriales;unclassified;Trichodesmium;erythraeum;Trichodesmium erythraeum IMS101	Dehydrogenases with different specificities (related to short-chain alcohol dehydrogenases)		pfam00106
TCCM_0729.00004080	1479100	1268000	1826300	Eukaryota;Arthropoda;Insecta;Diptera;Drosophilidae;Drosophila;melanogaster;Drosophila melanogaster y; cn bw sp	Myosin tail.	KO:K10352	pfam01576
TCCM_0839.00000010	0	805160	873550	Bacteria;Cyanobacteria;unclassified;Oscillatoriales;unclassified;Trichodesmium;erythraeum;Trichodesmium erythraeum IMS101	CpeT/CpcT family (DUF1001).	KO:K05383	pfam06206
TCCM_0314.00000030	1387600	0	1316100	Bacteria;Cyanobacteria;unclassified;Oscillatoriales;unclassified;Trichodesmium;erythraeum;Trichodesmium erythraeum IMS101	cytochrome c oxidase, subunit I	KO:K02274	pfam00115
TCCM_0156.00000310	716510	759650	2165300	Bacteria;Cyanobacteria;unclassified;Oscillatoriales;unclassified;Trichodesmium;erythraeum;Trichodesmium erythraeum IMS101	Fructose-2,6-bisphosphatase	KO:K01834	pfam00300
TCCM_0376.00000330	162510	505540	684570	Bacteria;Cyanobacteria;unclassified;Oscillatoriales;unclassified;Trichodesmium;erythraeum;Trichodesmium erythraeum IMS101	Glutaredoxin, GrxC family	KO:K03676	pfam00462
TCCM_0770.00000020	1244000	1086100	2748800	Bacteria;Cyanobacteria;unclassified;Oscillatoriales;unclassified;Trichodesmium;erythraeum;Trichodesmium erythraeum IMS101	Plasmid stabilization system protein		pfam05016
TCCM_0088.00000020	646640	607130	2053900	Bacteria;Cyanobacteria;unclassified;Oscillatoriales;unclassified;Trichodesmium;erythraeum;Trichodesmium erythraeum IMS101	Uncharacterized protein conserved in bacteria
TCCM_0147.00000680	427960	1239200	3963000
TCCM_0970.00000190	1006500	0	0	Bacteria;Cyanobacteria;unclassified;Oscillatoriales;unclassified;Trichodesmium;erythraeum;Trichodesmium erythraeum IMS101	Small-conductance mechanosensitive channel		pfam00924
TCCM_0987.00000840	4677400	0	0	Bacteria;Cyanobacteria;unclassified;Oscillatoriales;unclassified;Trichodesmium;erythraeum;Trichodesmium erythraeum IMS101	Trypsin-like serine proteases, typically periplasmic, contain C-terminal PDZ domain
TCCM_0248.00002390	1849600	0	6249200
TCCM_0410.00000030	121030	270190	1352800	Bacteria;Cyanobacteria;unclassified;Oscillatoriales;unclassified;Trichodesmium;erythraeum;Trichodesmium erythraeum IMS101	NADPH:quinone reductase and related Zn-dependent oxidoreductases	KO:K00344	pfam00107
2503365871	0	0	0
TCCM_0478.00000060	0	0	2185200	Bacteria;Cyanobacteria;unclassified;Oscillatoriales;unclassified;Trichodesmium;erythraeum;Trichodesmium erythraeum IMS101	Peroxiredoxin	KO:K03386	pfam00578
TCCM_0262.00000280	1632400	994160	2852600	Bacteria;Cyanobacteria;unclassified;Oscillatoriales;unclassified;Trichodesmium;erythraeum;Trichodesmium erythraeum IMS101			pfam12046
TCCM_0346.00001810	1328900	0	1713700	Bacteria;Actinobacteria;Actinobacteria;Actinomycetales;Nocardiopsaceae;Nocardiopsis;dassonvillei dassonvillei;Nocardiopsis dassonvillei dassonvillei DSM 43111
TCCM_0841.00000310	0	108380	1143600	Bacteria;Cyanobacteria;unclassified;Oscillatoriales;unclassified;Trichodesmium;erythraeum;Trichodesmium erythraeum IMS101	single stranded DNA-binding protein (ssb)	KO:K03111	pfam00436
TCCM_0994.00000960	834290	996710	5550500	Bacteria;Proteobacteria;Gammaproteobacteria;Enterobacteriales;Enterobacteriaceae;Yersinia;kristensenii;Yersinia kristensenii ATCC 33638
TCCM_0149.00000050	0	0	0	Bacteria;Cyanobacteria;unclassified;Oscillatoriales;unclassified;Trichodesmium;erythraeum;Trichodesmium erythraeum IMS101	2-polyprenyl-3-methyl-5-hydroxy-6-metoxy-1,4-benzoquinol methylase		pfam05724
TCCM_0609.00000960	11966000	13017000	21325000	Eukaryota;Chordata;Actinopterygii;Cypriniformes;Cyprinidae;Danio;rerio;Danio rerio Tuebingen	F0F1-type ATP synthase, alpha subunit	KO:K02132
TCCM_0302.00006040	6797900	2994900	6544200	Eukaryota;Arthropoda;Insecta;Phthiraptera;Pediculidae;Pediculus;humanus corporis;Pediculus humanus corporis USDA	Ribosomal protein L30E		pfam01248
TCCM_0175.00000190	934180	423340	1268200	Bacteria;Proteobacteria;Gammaproteobacteria;Enterobacteriales;Enterobacteriaceae;Xenorhabdus;bovienii;Xenorhabdus bovienii SS-2004	Non-ribosomal peptide synthetase modules and related proteins		pfam00501
TCCM_0989.00000270	1614700	1019200	2499000		Phage-related lysozyme (muraminidase)
TCCM_0708.00000500	0	0	0	Bacteria;Proteobacteria;Gammaproteobacteria;Methylococcales;Methylococcaceae;Methylobacter;tundripaludum;Methylobacter tundripaludum SV96			pfam00106
TCCM_0804.00000010	309030	0	0	Bacteria;Cyanobacteria;unclassified;Oscillatoriales;unclassified;Trichodesmium;erythraeum;Trichodesmium erythraeum IMS101	cysteine desulfurase NifS	KO:K04487	pfam00266
TCCM_0563.00000010	1369900	634440	2236400	Bacteria;Cyanobacteria;unclassified;Oscillatoriales;unclassified;Trichodesmium;erythraeum;Trichodesmium erythraeum IMS101	FOG: HAMP domain		pfam00672
TCCM_0418.00000050	732190	250380	457490	Bacteria;Cyanobacteria;unclassified;Oscillatoriales;unclassified;Trichodesmium;erythraeum;Trichodesmium erythraeum IMS101	dihydroorotate dehydrogenase, subfamily 2	KO:K00226	pfam01180
TCCM_0346.00001180	471500	403980	465610	Bacteria;Cyanobacteria;unclassified;Oscillatoriales;unclassified;Trichodesmium;erythraeum;Trichodesmium erythraeum IMS101	DnaJ-class molecular chaperone with C-terminal Zn finger domain	KO:K03686	pfam01556
TCCM_0391.00000040	244450	257270	444600	Bacteria;Cyanobacteria;unclassified;Oscillatoriales;unclassified;Oscillatoria;sp.;Oscillatoria sp. PCC 6506	AAA ATPase containing von Willebrand factor type A (vWA) domain
TCCM_0111.00000040	412370	0	49132	Bacteria;Cyanobacteria;unclassified;Oscillatoriales;unclassified;Trichodesmium;erythraeum;Trichodesmium erythraeum IMS101			pfam03703
TCCM_0217.00000190	270630	0	496720	Bacteria;Cyanobacteria;unclassified;Oscillatoriales;unclassified;Trichodesmium;erythraeum;Trichodesmium erythraeum IMS101	Uncharacterized protein conserved in bacteria		pfam12770
TCCM_0605.00000170	0	413090	959060	Bacteria;Cyanobacteria;unclassified;Oscillatoriales;unclassified;Trichodesmium;erythraeum;Trichodesmium erythraeum IMS101	ABC-type metal ion transport system, periplasmic component/surface adhesin	KO:K09818	pfam01297
TCCM_0027.00000020	596280	534360	382100	Bacteria;Cyanobacteria;unclassified;Oscillatoriales;unclassified;Trichodesmium;erythraeum;Trichodesmium erythraeum IMS101	Transglutaminase-like enzymes, putative cysteine proteases		pfam01841
TCCM_0498.00000390	0	0	1069300	Bacteria;Cyanobacteria;unclassified;Oscillatoriales;unclassified;Trichodesmium;erythraeum;Trichodesmium erythraeum IMS101	Selenocysteine lyase	KO:K11325	pfam00266
TCCM_0518.00000040	0	0	0	Bacteria;Cyanobacteria;unclassified;Oscillatoriales;unclassified;Trichodesmium;erythraeum;Trichodesmium erythraeum IMS101	ribosomal protein L22, bacterial type	KO:K02890	pfam00237
TCCM_0109.00000040	0	0	0	Bacteria;Cyanobacteria;unclassified;Oscillatoriales;unclassified;Trichodesmium;erythraeum;Trichodesmium erythraeum IMS101
TCCM_0740.00000120	1639500	1385500	2897200	Bacteria;Cyanobacteria;unclassified;Oscillatoriales;unclassified;Trichodesmium;erythraeum;Trichodesmium erythraeum IMS101	Predicted transcriptional regulator, contains C-terminal CBS domains		pfam00571
TCCM_0521.00000010	369010	918780	377370	Bacteria;Cyanobacteria;unclassified;Oscillatoriales;unclassified;Trichodesmium;erythraeum;Trichodesmium erythraeum IMS101	AP2 domain.		pfam00847
TCCM_0473.00000190	0	20507000	27727000	Bacteria;Cyanobacteria;unclassified;Oscillatoriales;unclassified;Trichodesmium;erythraeum;Trichodesmium erythraeum IMS101	photosystem II, DI subunit (also called Q(B))	KO:K02703	pfam00124
TCCM_0052.00000190	3163700	3611600	3584700	Bacteria;Cyanobacteria;unclassified;Oscillatoriales;unclassified;Trichodesmium;erythraeum;Trichodesmium erythraeum IMS101	ribosomal protein S20	KO:K02968	pfam01649
TCCM_0388.00000260	0	426980	0	Bacteria;Cyanobacteria;unclassified;Oscillatoriales;unclassified;Trichodesmium;erythraeum;Trichodesmium erythraeum IMS101
TCCM_0824.00003490	7919600	6357000	7970600	Bacteria;Cyanobacteria;unclassified;Oscillatoriales;unclassified;Microcoleus;chthonoplastes;Microcoleus chthonoplastes PCC 7420
TCCM_0645.00000130	964080	723140	2788400	Bacteria;Cyanobacteria;unclassified;Oscillatoriales;unclassified;Trichodesmium;erythraeum;Trichodesmium erythraeum IMS101
2503365916	2514000	1528900	3648800
TCCM_0145.00000320	0	0	0	Bacteria;Cyanobacteria;unclassified;Oscillatoriales;unclassified;Trichodesmium;erythraeum;Trichodesmium erythraeum IMS101	Nitrogen fixation protein NifW.	KO:K02595	pfam03206
TCCM_0248.00000010	0	0	1689100	Bacteria;Cyanobacteria;unclassified;Oscillatoriales;unclassified;Trichodesmium;erythraeum;Trichodesmium erythraeum IMS101	Ycf4.		pfam02392
2503741566	949830	790770	0
TCCM_0049.00000040	362580	0	913370	Bacteria;Cyanobacteria;unclassified;Oscillatoriales;unclassified;Trichodesmium;erythraeum;Trichodesmium erythraeum IMS101	Adenylate cyclase, family 3 (some proteins contain HAMP domain)	KO:K01768	pfam00211
TCCM_0066.00000040	716680	177070	0	Bacteria;Cyanobacteria;unclassified;Oscillatoriales;unclassified;Microcoleus;chthonoplastes;Microcoleus chthonoplastes PCC 7420	thioester reductase domain		pfam00668
TCCM_0130.00000510	0	0	536290	Bacteria;Cyanobacteria;unclassified;Oscillatoriales;unclassified;Trichodesmium;erythraeum;Trichodesmium erythraeum IMS101	photosystem II reaction center protein Psb28	KO:K08903	pfam03912
TCCM_0753.00000010	1667700	1408400	1972000	Bacteria;Cyanobacteria;unclassified;Oscillatoriales;unclassified;Trichodesmium;erythraeum;Trichodesmium erythraeum IMS101
TCCM_0150.00000020	191810	211310	436860	Bacteria;Cyanobacteria;unclassified;Oscillatoriales;unclassified;Trichodesmium;erythraeum;Trichodesmium erythraeum IMS101	DnaJ-class molecular chaperone with C-terminal Zn finger domain		pfam13355
TCCM_0286.00000020	947660	783630	1275100	Bacteria;Cyanobacteria;unclassified;Oscillatoriales;unclassified;Trichodesmium;erythraeum;Trichodesmium erythraeum IMS101	monofunctional chorismate mutase, gram positive type, clade 1	KO:K06208	pfam07736
TCCM_0908.00000460	657090	1124200	1919100	Bacteria;Cyanobacteria;unclassified;Chroococcales;unclassified;Cyanothece;sp.;Cyanothece sp. PCC 7425	Enoyl-CoA hydratase/carnithine racemase	KO:K01692	pfam00378
TCCM_0280.00000040	218080	176550	818950	Bacteria;Cyanobacteria;unclassified;Oscillatoriales;unclassified;Trichodesmium;erythraeum;Trichodesmium erythraeum IMS101	thymidylate kinase	KO:K00943	pfam02223
TCCM_0140.00000020	675580	279270	0	Bacteria;Cyanobacteria;unclassified;Oscillatoriales;unclassified;Lyngbya;sp.;Lyngbya sp. CCY 8106	Uncharacterized protein predicted to be involved in DNA repair (RAMP superfamily)
TCCM_0126.00000330	0	0	0	Bacteria;Cyanobacteria;unclassified;Oscillatoriales;unclassified;Trichodesmium;erythraeum;Trichodesmium erythraeum IMS101	ribosomal protein L28	KO:K02902	pfam00830
TCCM_0282.00000150	1235800	284570	1752000	Bacteria;Cyanobacteria;unclassified;Oscillatoriales;unclassified;Trichodesmium;erythraeum;Trichodesmium erythraeum IMS101	Tetratricopeptide repeat.		pfam13414
TCCM_0569.00000020	791710	708390	1335700	Bacteria;Cyanobacteria;unclassified;Oscillatoriales;unclassified;Trichodesmium;erythraeum;Trichodesmium erythraeum IMS101	Predicted O-methyltransferase	KO:K00588	pfam01596
TCCM_0329.00000240	526840	0	0	Bacteria;Cyanobacteria;unclassified;Oscillatoriales;unclassified;Microcoleus;chthonoplastes;Microcoleus chthonoplastes PCC 7420	Uncharacterized protein conserved in cyanobacteria		pfam05685
TCCM_0076.00000060	652890	0	0	Bacteria;Cyanobacteria;unclassified;Oscillatoriales;unclassified;Trichodesmium;erythraeum;Trichodesmium erythraeum IMS101	bacteriocin biosynthesis cyclodehydratase domain	KO:K09136
TCCM_0800.00004270	1030800	359100	949870	Eukaryota;Arthropoda;Insecta;Hymenoptera;Apidae;Apis;mellifera;Apis mellifera DH4	Molecular chaperone, HSP90 family	KO:K04079	pfam00183
TCCM_0549.00000200	0	162200	0
TCCM_0805.00000280	494320	482580	1922400	Bacteria;Cyanobacteria;unclassified;Oscillatoriales;unclassified;Trichodesmium;erythraeum;Trichodesmium erythraeum IMS101
TCCM_0758.00005070	10913000	13167000	27898000	Eukaryota;Nematoda;Chromadorea;Rhabditida;Rhabditidae;Caenorhabditis;elegans;Caenorhabditis elegans Bristol N2	Tropomyosin.		pfam00261
TCCM_0870.00000210	0	0	257420	Bacteria;Cyanobacteria;unclassified;Oscillatoriales;unclassified;Trichodesmium;erythraeum;Trichodesmium erythraeum IMS101	Dihydropteroate synthase and related enzymes		pfam00809
TCCM_0845.00000150	1152500	158840	2428800	Bacteria;Cyanobacteria;unclassified;Oscillatoriales;unclassified;Trichodesmium;erythraeum;Trichodesmium erythraeum IMS101	Uncharacterized conserved protein
TCCM_0117.00000050	335780	508690	1686200	Bacteria;Cyanobacteria;unclassified;Oscillatoriales;unclassified;Trichodesmium;erythraeum;Trichodesmium erythraeum IMS101	KWG Leptospira.		pfam14903
TCCM_0122.00000020	0	0	993240	Bacteria;Cyanobacteria;unclassified;Oscillatoriales;unclassified;Trichodesmium;erythraeum;Trichodesmium erythraeum IMS101	Heme/copper-type cytochrome/quinol oxidases, subunit 2	KO:K02275	pfam00116
TCCM_0157.00003480	2104300	2355600	4711900	Bacteria;Cyanobacteria;unclassified;Oscillatoriales;unclassified;Trichodesmium;erythraeum;Trichodesmium erythraeum IMS101	3-phosphoglycerate kinase	KO:K00927	pfam00162
TCCM_0595.00000150	1456900	0	1861700	Bacteria;Cyanobacteria;unclassified;Oscillatoriales;unclassified;Trichodesmium;erythraeum;Trichodesmium erythraeum IMS101	signal peptidase I, bacterial type	KO:K03100	pfam00717
TCCM_0032.00000210	1004400	596310	487900	Bacteria;Cyanobacteria;unclassified;Oscillatoriales;unclassified;Trichodesmium;erythraeum;Trichodesmium erythraeum IMS101	homoserine kinase	KO:K00872	pfam00288
TCCM_0862.00000040	835310	444840	983890	Bacteria;Cyanobacteria;unclassified;Oscillatoriales;unclassified;Trichodesmium;erythraeum;Trichodesmium erythraeum IMS101	Phosphoribosyl-AMP cyclohydrolase	KO:K01496	pfam01502
TCCM_0042.00000710	872930	0	2028600	Bacteria;Cyanobacteria;unclassified;Oscillatoriales;unclassified;Trichodesmium;erythraeum;Trichodesmium erythraeum IMS101	Gas vesicle synthesis protein GvpL/GvpF.		pfam06386
TCCM_0111.00006550	3749400	6301300	18189000		S-adenosylhomocysteine hydrolase	KO:K01251	pfam00670
TCCM_0555.00000190	745360	684030	1399000	Bacteria;Cyanobacteria;unclassified;Oscillatoriales;unclassified;Trichodesmium;erythraeum;Trichodesmium erythraeum IMS101	amidohydrolase, AtzE family	KO:K01426	pfam01425
TCCM_0209.00000020	0	0	0	Bacteria;Cyanobacteria;unclassified;Oscillatoriales;unclassified;Trichodesmium;erythraeum;Trichodesmium erythraeum IMS101	Uncharacterized low-complexity proteins		pfam00805
TCCM_0090.00000050	312080	218230	744070	Bacteria;Cyanobacteria;unclassified;Oscillatoriales;unclassified;Trichodesmium;erythraeum;Trichodesmium erythraeum IMS101
TCCM_0166.00000020	20917	0	0	Bacteria;Cyanobacteria;unclassified;Oscillatoriales;unclassified;Trichodesmium;erythraeum;Trichodesmium erythraeum IMS101	KAP family P-loop domain.		pfam13191
TCCM_0151.00000150	261510	0	0	Bacteria;Cyanobacteria;unclassified;Oscillatoriales;unclassified;Trichodesmium;erythraeum;Trichodesmium erythraeum IMS101	Iron-sulfur cluster assembly accessory protein		pfam01521
2503612002	6065800	0	0
TCCM_0785.00000100	113900	0	456230	Bacteria;Cyanobacteria;unclassified;Oscillatoriales;unclassified;Trichodesmium;erythraeum;Trichodesmium erythraeum IMS101	Dehydrogenases (flavoproteins)
TCCM_0129.00000370	0	0	355000	Bacteria;Cyanobacteria;unclassified;Oscillatoriales;unclassified;Trichodesmium;erythraeum;Trichodesmium erythraeum IMS101	Response regulator containing a CheY-like receiver domain and an HD-GYP domain		pfam00072
TCCM_0104.00003320	4708200	3031600	0	Bacteria;Cyanobacteria;unclassified;Chroococcales;unclassified;Cyanothece;sp.;Cyanothece sp. PCC 7822	Serine protease inhibitor		pfam00079
TCCM_0138.00000020	0	0	311340	Bacteria;Cyanobacteria;unclassified;Oscillatoriales;unclassified;Trichodesmium;erythraeum;Trichodesmium erythraeum IMS101	Archaeal ATPase.		pfam13191
TCCM_0692.00000010	671280	0	611400	Bacteria;Cyanobacteria;unclassified;Oscillatoriales;unclassified;Trichodesmium;erythraeum;Trichodesmium erythraeum IMS101	Thiamine pyrophosphate-requiring enzymes [acetolactate synthase, pyruvate dehydrogenase (cytochrome), glyoxylate carboligase, phosphonopyruvate decarboxylase]	KO:K01652	pfam02775
TCCM_0501.00000030	0	79727	259040	Bacteria;Cyanobacteria;unclassified;Oscillatoriales;unclassified;Trichodesmium;erythraeum;Trichodesmium erythraeum IMS101			pfam11832
TCCM_0276.00000220	0	0	0	Bacteria;Cyanobacteria;unclassified;Oscillatoriales;unclassified;Trichodesmium;erythraeum;Trichodesmium erythraeum IMS101	ribonuclease III, bacterial	KO:K03685	pfam14622
TCCM_0390.00000540	808530	1436300	3572600	Bacteria;Cyanobacteria;unclassified;Chroococcales;unclassified;Cyanothece;sp.;Cyanothece sp. PCC 8801
TCCM_0287.00000240	849330	0	1341000	Bacteria;Cyanobacteria;unclassified;Oscillatoriales;unclassified;Trichodesmium;erythraeum;Trichodesmium erythraeum IMS101	Short-chain dehydrogenases of various substrate specificities	KO:K07124	pfam00106
TCCM_0272.00000310	1825800	0	2221300	Bacteria;Cyanobacteria;unclassified;Oscillatoriales;unclassified;Trichodesmium;erythraeum;Trichodesmium erythraeum IMS101	Short-chain dehydrogenases of various substrate specificities	KO:K07124	pfam00106
TCCM_0506.00000100	708090	140140	451220	Bacteria;Cyanobacteria;unclassified;Oscillatoriales;unclassified;Trichodesmium;erythraeum;Trichodesmium erythraeum IMS101	magnesium chelatase, H subunit	KO:K03403	pfam02514
TCCM_0140.00000050	1040500	420990	1347600	Bacteria;Cyanobacteria;unclassified;Oscillatoriales;unclassified;Lyngbya;sp.;Lyngbya sp. CCY 8106
TCCM_0507.00000020	0	0	3289300	Bacteria;Cyanobacteria;unclassified;Oscillatoriales;unclassified;Trichodesmium;erythraeum;Trichodesmium erythraeum IMS101	Diaminopimelate decarboxylase	KO:K01586	pfam00278
TCCM_0432.00000160	1559600	0	2486400	Bacteria;Cyanobacteria;unclassified;Oscillatoriales;unclassified;Trichodesmium;erythraeum;Trichodesmium erythraeum IMS101
TCCM_0572.00002040	2515600	1160200	0
TCCM_0097.00000270	276670	77642	202670	Bacteria;Proteobacteria;Alphaproteobacteria;Rhizobiales;Phyllobacteriaceae;Parvibaculum;lavamentivorans;Parvibaculum lavamentivorans DS-1	Putative NADP-dependent oxidoreductases	KO:K07119
TCCM_0348.00000010	0	0	346350	Bacteria;Cyanobacteria;unclassified;Oscillatoriales;unclassified;Trichodesmium;erythraeum;Trichodesmium erythraeum IMS101	Transcriptional regulator		pfam03466
TCCM_0190.00000160	0	0	1138000	Bacteria;Firmicutes;Clostridia;Clostridiales;Clostridiaceae;Clostridium;acetobutylicum;Clostridium acetobutylicum ATCC 824	Molecular chaperone		pfam00012
TCCM_0889.00000230	331370	551280	364570	Bacteria;Cyanobacteria;unclassified;Oscillatoriales;unclassified;Trichodesmium;erythraeum;Trichodesmium erythraeum IMS101	Predicted hydrolases or acyltransferases (alpha/beta hydrolase superfamily)	KO:K01259	pfam12697
TCCM_0447.00001140	0	492040	1039000	Bacteria;Cyanobacteria;unclassified;Oscillatoriales;unclassified;Trichodesmium;erythraeum;Trichodesmium erythraeum IMS101	Carbohydrate-selective porin, OprB family.
TCCM_0712.00000370	887020	525310	941320
TCCM_0710.00000010	1314200	299870	0	Bacteria;Cyanobacteria;unclassified;Oscillatoriales;unclassified;Trichodesmium;erythraeum;Trichodesmium erythraeum IMS101	Ribulose bisphosphate carboxylase small subunit	KO:K01602	pfam00101
TCCM_0003.00000020	0	0	286210	Bacteria;Cyanobacteria;unclassified;Oscillatoriales;unclassified;Trichodesmium;erythraeum;Trichodesmium erythraeum IMS101	ABC-type nitrate/sulfonate/bicarbonate transport system, ATPase component	KO:K02049
TCCM_0072.00000120	0	0	1129300	Bacteria;Cyanobacteria;unclassified;Oscillatoriales;unclassified;Trichodesmium;erythraeum;Trichodesmium erythraeum IMS101	acetyl-CoA carboxylase, carboxyl transferase, alpha subunit	KO:K01962	pfam03255
TCCM_0251.00000060	354410	297370	685850	Bacteria;Cyanobacteria;unclassified;Oscillatoriales;unclassified;Trichodesmium;erythraeum;Trichodesmium erythraeum IMS101
TCCM_0963.00000120	819360	362460	2434200	Bacteria;Cyanobacteria;unclassified;Oscillatoriales;unclassified;Trichodesmium;erythraeum;Trichodesmium erythraeum IMS101	Phage-related lysozyme (muraminidase)	KO:K01185	pfam00959
TCCM_0239.00000040	447570	0	658440	Bacteria;Cyanobacteria;unclassified;Oscillatoriales;unclassified;Trichodesmium;erythraeum;Trichodesmium erythraeum IMS101	Response regulators consisting of a CheY-like receiver domain and a winged-helix DNA-binding domain	KO:K02658	pfam00072
TCCM_0495.00005500	558140	0	0	Bacteria;Cyanobacteria;unclassified;Chroococcales;unclassified;Cyanothece;sp.;Cyanothece sp. PCC 7822
TCCM_0822.00003010	3578700	2532100	2423100	Eukaryota;unclassified;unclassified;Perkinsida;Perkinsidae;Perkinsus;marinus;Perkinsus marinus PmCV4CB5 2B3 D4	Tubulin	KO:K07375	pfam03953
TCCM_0741.00000830	3961000	2439000	7416900	Bacteria;Cyanobacteria;unclassified;Oscillatoriales;unclassified;Trichodesmium;erythraeum;Trichodesmium erythraeum IMS101	Dihydroorotase and related cyclic amidohydrolases	KO:K01465	pfam13594
TCCM_0496.00000100	333660	0	786100	Bacteria;Cyanobacteria;unclassified;Oscillatoriales;unclassified;Trichodesmium;erythraeum;Trichodesmium erythraeum IMS101	DGQHR domain		pfam14072
TCCM_0095.00000390	0	0	0	Bacteria;Cyanobacteria;unclassified;Oscillatoriales;unclassified;Trichodesmium;erythraeum;Trichodesmium erythraeum IMS101	GTP-binding protein LepA	KO:K03596	pfam00009
TCCM_0969.00004590	15136000	11173000	19503000	Eukaryota;Arthropoda;Insecta;Diptera;Culicidae;Aedes;aegypti;Aedes aegypti Liverpool	Myosin heavy chain	KO:K10352
TCCM_0282.00000040	0	0	0	Bacteria;Cyanobacteria;unclassified;Oscillatoriales;unclassified;Trichodesmium;erythraeum;Trichodesmium erythraeum IMS101
TCCM_0728.00000050	165440	0	287420	Bacteria;Cyanobacteria;unclassified;Oscillatoriales;unclassified;Trichodesmium;erythraeum;Trichodesmium erythraeum IMS101	Uncharacterized protein conserved in bacteria	KO:K02040
TCCM_0952.00000030	382910	0	251030	Bacteria;Cyanobacteria;unclassified;Oscillatoriales;unclassified;Trichodesmium;erythraeum;Trichodesmium erythraeum IMS101	cobyric acid synthase CobQ	KO:K02232	pfam07685
TCCM_0294.00000240	654290	0	660160	Bacteria;Cyanobacteria;unclassified;Oscillatoriales;unclassified;Trichodesmium;erythraeum;Trichodesmium erythraeum IMS101	geranylgeranyl reductase family		pfam13738
TCCM_0121.00000040	0	689260	0	Bacteria;Cyanobacteria;unclassified;Oscillatoriales;unclassified;Trichodesmium;erythraeum;Trichodesmium erythraeum IMS101	tryptophanyl-tRNA synthetase	KO:K01867	pfam00579
TCCM_0247.00000030	0	0	0	Bacteria;Cyanobacteria;unclassified;Oscillatoriales;unclassified;Trichodesmium;erythraeum;Trichodesmium erythraeum IMS101
TCCM_0262.00000360	1077800	374150	1252600	Bacteria;Cyanobacteria;unclassified;Oscillatoriales;unclassified;Trichodesmium;erythraeum;Trichodesmium erythraeum IMS101	Manganese-stabilising protein / photosystem II polypeptide.	KO:K02716	pfam01716
TCCM_0379.00000750	1161100	0	1432200	Bacteria;Cyanobacteria;unclassified;Chroococcales;unclassified;Cyanothece;sp.;Cyanothece sp. PCC 7822			pfam04862
TCCM_0158.00000500	7009700	2226100	4939700	Bacteria;Cyanobacteria;unclassified;Oscillatoriales;unclassified;Trichodesmium;erythraeum;Trichodesmium erythraeum IMS101	Polyketide synthase modules and related proteins		pfam00698
TCCM_0971.00000020	0	0	391880	Bacteria;Cyanobacteria;unclassified;Oscillatoriales;unclassified;Trichodesmium;erythraeum;Trichodesmium erythraeum IMS101	Inosine-uridine nucleoside N-ribohydrolase	KO:K01239	pfam01156
TCCM_0495.00002430	0	0	14361000	Bacteria;Cyanobacteria;unclassified;Oscillatoriales;unclassified;Trichodesmium;erythraeum;Trichodesmium erythraeum IMS101	Peroxiredoxin	KO:K03386	pfam08534
TCCM_0718.00000990	515320	652200	1270100	Bacteria;Cyanobacteria;unclassified;Oscillatoriales;unclassified;Trichodesmium;erythraeum;Trichodesmium erythraeum IMS101
TCCM_0577.00000030	579510	405350	1444300	Bacteria;Cyanobacteria;unclassified;Oscillatoriales;unclassified;Trichodesmium;erythraeum;Trichodesmium erythraeum IMS101	methionine-R-sulfoxide reductase	KO:K07305	pfam01641
TCCM_0099.00002200	324750	374480	2448200	Bacteria;Bacteroidetes;Cytophagia;Cytophagales;Cytophagaceae;Microscilla;marina;Microscilla marina ATCC 23134
TCCM_0322.00000270	150120	138250	263130	Bacteria;Cyanobacteria;unclassified;Oscillatoriales;unclassified;Trichodesmium;erythraeum;Trichodesmium erythraeum IMS101	Archaeal ATPase.		pfam01637
TCCM_0379.00000030	583870	0	1068200	Bacteria;Cyanobacteria;unclassified;Oscillatoriales;unclassified;Trichodesmium;erythraeum;Trichodesmium erythraeum IMS101	ATPases involved in chromosome partitioning	KO:K03593	pfam01883
TCCM_0826.00000250	350810	952090	1763900	Bacteria;Cyanobacteria;unclassified;Oscillatoriales;unclassified;Microcoleus;chthonoplastes;Microcoleus chthonoplastes PCC 7420	Non-ribosomal peptide synthetase modules and related proteins		pfam00668
TCCM_0834.00000020	0	0	0	Bacteria;Cyanobacteria;unclassified;Oscillatoriales;unclassified;Trichodesmium;erythraeum;Trichodesmium erythraeum IMS101	Phytoene dehydrogenase and related proteins		pfam13450
TCCM_0249.00000160	181570	194590	0	Bacteria;Cyanobacteria;unclassified;Oscillatoriales;unclassified;Trichodesmium;erythraeum;Trichodesmium erythraeum IMS101	Dihydropteroate synthase and related enzymes		pfam14251
TCCM_0130.00000300	2768500	2192900	2651700	Bacteria;Cyanobacteria;unclassified;Oscillatoriales;unclassified;Trichodesmium;erythraeum;Trichodesmium erythraeum IMS101			pfam07176
TCCM_0107.00000010	0	0	0	Bacteria;Cyanobacteria;unclassified;Oscillatoriales;unclassified;Trichodesmium;erythraeum;Trichodesmium erythraeum IMS101	O-methyltransferase.		pfam00891
TCCM_0903.00000020	0	0	907520	Bacteria;Cyanobacteria;unclassified;Oscillatoriales;unclassified;Trichodesmium;erythraeum;Trichodesmium erythraeum IMS101	Uncharacterized protein conserved in bacteria with the myosin-like domain
TCCM_0634.00002820	0	0	0	Bacteria;Cyanobacteria;unclassified;Oscillatoriales;unclassified;Trichodesmium;erythraeum;Trichodesmium erythraeum IMS101	ABC-type proline/glycine betaine transport systems, periplasmic components	KO:K02002	pfam04069
TCCM_0869.00000220	1730400	3075300	7036500	Bacteria;Proteobacteria;Gammaproteobacteria;Thiotrichales;Thiotrichaceae;Beggiatoa;sp.;Beggiatoa sp. PS
TCCM_0330.00000090	2501800	2646400	5921800	Bacteria;Cyanobacteria;unclassified;Oscillatoriales;unclassified;Trichodesmium;erythraeum;Trichodesmium erythraeum IMS101	Glutamate-1-semialdehyde aminotransferase	KO:K01845	pfam00202
TCCM_0320.00004580	0	0	0			KO:K03564
TCCM_0519.00000190	144410	80371	271150	Bacteria;Cyanobacteria;unclassified;Oscillatoriales;unclassified;Trichodesmium;erythraeum;Trichodesmium erythraeum IMS101
TCCM_0814.00000130	1239100	480720	526200	Bacteria;Cyanobacteria;unclassified;Oscillatoriales;unclassified;Trichodesmium;erythraeum;Trichodesmium erythraeum IMS101	Type IIA topoisomerase (DNA gyrase/topo II, topoisomerase IV), A subunit	KO:K02469	pfam00521
TCCM_0205.00000020	0	0	0	Bacteria;Cyanobacteria;unclassified;Oscillatoriales;unclassified;Trichodesmium;erythraeum;Trichodesmium erythraeum IMS101	Type II secretory pathway, ATPase PulE/Tfp pilus assembly pathway, ATPase PilB	KO:K02652	pfam00437
TCCM_0067.00000200	0	0	0	Bacteria;Cyanobacteria;unclassified;Oscillatoriales;unclassified;Trichodesmium;erythraeum;Trichodesmium erythraeum IMS101	dTDP-4-dehydrorhamnose reductase	KO:K00067	pfam04321
TCCM_0061.00000010	0	0	0	Bacteria;Cyanobacteria;unclassified;Oscillatoriales;unclassified;Trichodesmium;erythraeum;Trichodesmium erythraeum IMS101	Uncharacterized protein conserved in bacteria		pfam01424
TCCM_0400.00000160	0	0	0	Eukaryota;Chordata;Mammalia;Rodentia;Muridae;Rattus;norvegicus;Rattus norvegicus BN/SsNHsdMCW
TCCM_0442.00000170	0	0	301420	Bacteria;Cyanobacteria;unclassified;Oscillatoriales;unclassified;Trichodesmium;erythraeum;Trichodesmium erythraeum IMS101	D-alanine-D-alanine ligase and related ATP-grasp enzymes	KO:K01921	pfam07478
TCCM_0289.00000030	32851	0	0	Bacteria;Cyanobacteria;unclassified;Oscillatoriales;unclassified;Trichodesmium;erythraeum;Trichodesmium erythraeum IMS101	Predicted transcriptional regulator		pfam13560
TCCM_0299.00003440	0	0	0	Bacteria;Cyanobacteria;unclassified;Oscillatoriales;unclassified;Trichodesmium;erythraeum;Trichodesmium erythraeum IMS101			pfam11068
TCCM_0571.00004230	0	0	0	Bacteria;Cyanobacteria;unclassified;Oscillatoriales;unclassified;Trichodesmium;erythraeum;Trichodesmium erythraeum IMS101	Photosystem II protein.		pfam00421
2503606829	0	0	0
TCCM_0613.00000040	1010600	0	969570	Bacteria;Cyanobacteria;unclassified;Oscillatoriales;unclassified;Trichodesmium;erythraeum;Trichodesmium erythraeum IMS101	magnesium protoporphyrin O-methyltransferase	KO:K03428	pfam07109
TCCM_0075.00000070	0	0	0	Bacteria;Cyanobacteria;unclassified;Oscillatoriales;unclassified;Microcoleus;chthonoplastes;Microcoleus chthonoplastes PCC 7420
TCCM_0732.00000150	0	0	0
TCCM_0174.00000210	0	0	1060500	Bacteria;Cyanobacteria;unclassified;Oscillatoriales;unclassified;Trichodesmium;erythraeum;Trichodesmium erythraeum IMS101	3-isopropylmalate dehydratase large subunit	KO:K01703	pfam00330
TCCM_0096.00000070	0	0	537920	Bacteria;Cyanobacteria;unclassified;Oscillatoriales;unclassified;Lyngbya;sp.;Lyngbya sp. CCY 8106
TCCM_0592.00002320	0	0	0
TCCM_0019.00001070	17616000	10729000	75459000	Bacteria;Cyanobacteria;unclassified;Oscillatoriales;unclassified;Trichodesmium;erythraeum;Trichodesmium erythraeum IMS101	Chaperonin GroEL (HSP60 family)	KO:K04077	pfam00118
2503608365	38487000	0	0
TCCM_0173.00000060	0	0	1331100	Bacteria;Cyanobacteria;unclassified;Oscillatoriales;unclassified;Trichodesmium;erythraeum;Trichodesmium erythraeum IMS101
TCCM_0245.00000010	365720	0	898300	Bacteria;Cyanobacteria;unclassified;Oscillatoriales;unclassified;Trichodesmium;erythraeum;Trichodesmium erythraeum IMS101	Predicted NTPase (NACHT family)		pfam05729
TCCM_0482.00000230	0	0	0	Bacteria;Cyanobacteria;unclassified;Oscillatoriales;unclassified;Trichodesmium;erythraeum;Trichodesmium erythraeum IMS101			pfam08852
TCCM_0032.00000260	0	0	977240	Bacteria;Cyanobacteria;unclassified;Oscillatoriales;unclassified;Trichodesmium;erythraeum;Trichodesmium erythraeum IMS101	UDP-N-acetylglucosamine diphosphorylase/glucosamine-1-phosphate N-acetyltransferase	KO:K04042	pfam00483
TCCM_0904.00000380	0	1850600	3905500	Bacteria;Cyanobacteria;unclassified;Oscillatoriales;unclassified;Trichodesmium;erythraeum;Trichodesmium erythraeum IMS101	Ribulose bisphosphate carboxylase small subunit	KO:K08698	pfam00101
TCCM_0338.00000860	0	0	2277700	Bacteria;Cyanobacteria;unclassified;Oscillatoriales;unclassified;Trichodesmium;erythraeum;Trichodesmium erythraeum IMS101	ribosomal protein S2, bacterial type	KO:K02967	pfam00318
TCCM_0584.00000040	0	0	1242800	Bacteria;Cyanobacteria;unclassified;Oscillatoriales;unclassified;Trichodesmium;erythraeum;Trichodesmium erythraeum IMS101	CpeS-like protein.	KO:K05382	pfam09367
TCCM_0799.00000290	0	106590	710510	Bacteria;Cyanobacteria;unclassified;Oscillatoriales;unclassified;Trichodesmium;erythraeum;Trichodesmium erythraeum IMS101			pfam14159
TCCM_0076.00000050	0	0	0	Bacteria;Cyanobacteria;unclassified;Oscillatoriales;unclassified;Trichodesmium;erythraeum;Trichodesmium erythraeum IMS101	bacteriocin biosynthesis docking scaffold, SagD family	KO:K09136	pfam02624
TCCM_0739.00000350	9507800	6726400	13589000	Bacteria;Cyanobacteria;unclassified;Oscillatoriales;unclassified;Trichodesmium;erythraeum;Trichodesmium erythraeum IMS101	Polyketide synthase modules and related proteins		pfam00698
TCCM_0652.00000180	2329800	854830	1760400	Bacteria;Cyanobacteria;unclassified;Nostocales;Nostocaceae;Nodularia;spumigena;Nodularia spumigena CCY9414	Uncharacterized low-complexity proteins		pfam00805
TCCM_0107.00000110	0	0	181030	Bacteria;Cyanobacteria;unclassified;Oscillatoriales;unclassified;Trichodesmium;erythraeum;Trichodesmium erythraeum IMS101			pfam12058
TCCM_0852.00000010	792290	0	0	Bacteria;Cyanobacteria;unclassified;Oscillatoriales;unclassified;Trichodesmium;erythraeum;Trichodesmium erythraeum IMS101	Predicted nucleoside-diphosphate sugar epimerase	KO:K07071	pfam13460
TCCM_0308.00000200	409930	328060	1209700	Bacteria;Cyanobacteria;unclassified;Oscillatoriales;unclassified;Trichodesmium;erythraeum;Trichodesmium erythraeum IMS101		KO:K07052
TCCM_0102.00000300	469900	802840	1959500	Bacteria;Cyanobacteria;unclassified;Oscillatoriales;unclassified;Trichodesmium;erythraeum;Trichodesmium erythraeum IMS101			pfam10674
2503614803	0	0	1930100
TCCM_0819.00002010	3098000	2235900	5017500	Bacteria;Proteobacteria;Alphaproteobacteria;Rhizobiales;Rhizobiaceae;Agrobacterium;vitis;Agrobacterium vitis S4
TCCM_0181.00000050	645420	540250	2055400	Bacteria;Cyanobacteria;unclassified;Oscillatoriales;unclassified;Trichodesmium;erythraeum;Trichodesmium erythraeum IMS101	Uncharacterized protein conserved in bacteria		pfam04248
TCCM_0481.00001930	0	0	944000	Bacteria;Proteobacteria;Deltaproteobacteria;Desulfovibrionales;Desulfovibrionaceae;Desulfovibrio;salexigens;Desulfovibrio salexigens DSM 2638	Arylsulfatase A and related enzymes
TCCM_0067.00000020	6573200	4528200	6979700	Bacteria;Cyanobacteria;unclassified;Oscillatoriales;unclassified;Trichodesmium;erythraeum;Trichodesmium erythraeum IMS101	ATPases with chaperone activity, ATP-binding subunit	KO:K03696	pfam02151
TCCM_0290.00000020	0	0	0	Bacteria;Cyanobacteria;unclassified;Nostocales;Nostocaceae;Nostoc;punctiforme;Nostoc punctiforme PCC 73102	Polyketide synthase modules and related proteins		pfam00109
TCCM_0450.00000360	755340	687370	1148000	Bacteria;Cyanobacteria;unclassified;Nostocales;Nostocaceae;Nostoc;punctiforme;Nostoc punctiforme PCC 73102	Polyketide synthase modules and related proteins		pfam00109
TCCM_0358.00000030	132810	0	0	Bacteria;Cyanobacteria;unclassified;Oscillatoriales;unclassified;Trichodesmium;erythraeum;Trichodesmium erythraeum IMS101
TCCM_0258.00000010	747890	780990	600210	Bacteria;Cyanobacteria;unclassified;Oscillatoriales;unclassified;Trichodesmium;erythraeum;Trichodesmium erythraeum IMS101
TCCM_0454.00000190	1024000	0	652330	Bacteria;Cyanobacteria;unclassified;Oscillatoriales;unclassified;Trichodesmium;erythraeum;Trichodesmium erythraeum IMS101	NADH:ubiquinone oxidoreductase subunit 1 (chain H)	KO:K05572	pfam00146
TCCM_0613.00001000	1813700	672600	6016000	Bacteria;Cyanobacteria;unclassified;Nostocales;Nostocaceae;Nostoc;punctiforme;Nostoc punctiforme PCC 73102
TCCM_0211.00000050	399190	777970	971830	Bacteria;Firmicutes;Bacilli;Bacillales;Bacillaceae;Bacillus;megaterium;Bacillus megaterium DSM 319	Adenosylmethionine-8-amino-7-oxononanoate aminotransferase	KO:K00843	pfam00202
TCCM_0989.00000240	0	0	349180	Bacteria;Cyanobacteria;unclassified;Oscillatoriales;unclassified;Trichodesmium;erythraeum;Trichodesmium erythraeum IMS101	molybdenum cofactor synthesis domain/competence/damage-inducible protein CinA N-terminal domain	KO:K03742	pfam00994
TCCM_0171.00000010	352970	182550	839840	Bacteria;Cyanobacteria;unclassified;Oscillatoriales;unclassified;Trichodesmium;erythraeum;Trichodesmium erythraeum IMS101	ATPase, P-type (transporting), HAD superfamily, subfamily IC/ATPase, P-type (transporting), HAD superfamily, subfamily IC/ATPase, P-type (transporting), HAD superfamily, subfamily IC	KO:K01537	pfam00122
TCCM_0199.00000360	0	0	0	Bacteria;Cyanobacteria;unclassified;Oscillatoriales;unclassified;Trichodesmium;erythraeum;Trichodesmium erythraeum IMS101	ribose-phosphate pyrophosphokinase	KO:K00948	pfam13793
TCCM_0689.00000020	1728800	0	2126000	Bacteria;Cyanobacteria;unclassified;Oscillatoriales;unclassified;Trichodesmium;erythraeum;Trichodesmium erythraeum IMS101		KO:K01187
TCCM_0050.00000220	0	0	321430	Bacteria;Cyanobacteria;unclassified;Oscillatoriales;unclassified;Trichodesmium;erythraeum;Trichodesmium erythraeum IMS101
TCCM_0847.00000020	2175400	1174600	0	Bacteria;Cyanobacteria;unclassified;Oscillatoriales;unclassified;Trichodesmium;erythraeum;Trichodesmium erythraeum IMS101			pfam12527
TCCM_0011.00000400	37066	219050	224110	Bacteria;Cyanobacteria;unclassified;Oscillatoriales;unclassified;Trichodesmium;erythraeum;Trichodesmium erythraeum IMS101
TCCM_0755.00002280	262510	0	924470	Bacteria;Cyanobacteria;unclassified;Oscillatoriales;unclassified;Trichodesmium;erythraeum;Trichodesmium erythraeum IMS101
TCCM_0102.00000290	0	703050	926530	Bacteria;Cyanobacteria;unclassified;Oscillatoriales;unclassified;Trichodesmium;erythraeum;Trichodesmium erythraeum IMS101	pyridoxine 5''-phosphate synthase	KO:K03474	pfam03740
TCCM_0409.00000050	319140	0	778860	Bacteria;Cyanobacteria;unclassified;Oscillatoriales;unclassified;Trichodesmium;erythraeum;Trichodesmium erythraeum IMS101	Dienelactone hydrolase and related enzymes	KO:K01061	pfam01738
TCCM_0448.00003190	1713000	1193500	2950100	Bacteria;Cyanobacteria;unclassified;Chroococcales;unclassified;Cyanothece;sp.;Cyanothece sp. PCC 8801	Putative multicopper oxidases		pfam07732
TCCM_0762.00000290	0	0	0	Bacteria;Cyanobacteria;unclassified;Oscillatoriales;unclassified;Trichodesmium;erythraeum;Trichodesmium erythraeum IMS101	Cyanobacterial and plant NDH-1 subunit O.		pfam11910
TCCM_0462.00000010	0	0	0	Bacteria;Cyanobacteria;unclassified;Oscillatoriales;unclassified;Trichodesmium;erythraeum;Trichodesmium erythraeum IMS101	succinate dehydrogenase and fumarate reductase iron-sulfur protein	KO:K00240	pfam13085
TCCM_0486.00001610	1078800	1545300	2641000	Eukaryota;Arthropoda;Insecta;Diptera;Drosophilidae;Drosophila;melanogaster;Drosophila melanogaster y; cn bw sp	Myosin tail.	KO:K10352	pfam01576
TCCM_0313.00000190	0	0	450740	Bacteria;Cyanobacteria;unclassified;Oscillatoriales;unclassified;Trichodesmium;erythraeum;Trichodesmium erythraeum IMS101	PEP-CTERM putative exosortase interaction domain
TCCM_0985.00000030	701420	0	286930	Bacteria;Cyanobacteria;unclassified;Oscillatoriales;unclassified;Trichodesmium;erythraeum;Trichodesmium erythraeum IMS101	ATP-dependent metalloprotease FtsH	KO:K03798	pfam01434
TCCM_0523.00000080	88868	0	167520	Bacteria;Cyanobacteria;unclassified;Oscillatoriales;unclassified;Trichodesmium;erythraeum;Trichodesmium erythraeum IMS101	Predicted membrane protein		pfam07884
TCCM_0215.00000260	0	0	479900	Bacteria;Cyanobacteria;unclassified;Oscillatoriales;unclassified;Trichodesmium;erythraeum;Trichodesmium erythraeum IMS101	Asp-tRNAAsn/Glu-tRNAGln amidotransferase A subunit and related amidases	KO:K02433	pfam01425
TCCM_0357.00004830	0	0	0
TCCM_0191.00000280	0	71572	1011100	Bacteria;Cyanobacteria;unclassified;Oscillatoriales;unclassified;Trichodesmium;erythraeum;Trichodesmium erythraeum IMS101	hydrogenase accessory protein HypB	KO:K04652	pfam02492
TCCM_0229.00000170	0	0	0	Bacteria;Cyanobacteria;unclassified;Oscillatoriales;unclassified;Trichodesmium;erythraeum;Trichodesmium erythraeum IMS101	Heterodisulfide reductase, subunit B	KO:K00241	pfam02754
TCCM_0764.00000380	452930	819580	0	Bacteria;Cyanobacteria;unclassified;Oscillatoriales;unclassified;Trichodesmium;erythraeum;Trichodesmium erythraeum IMS101
TCCM_0705.00000610	0	0	0
TCCM_0094.00000040	0	0	0	Bacteria;Cyanobacteria;unclassified;Oscillatoriales;unclassified;Oscillatoria;sp.;Oscillatoria sp. PCC 6506	Predicted ATPase		pfam00931
TCCM_0449.00002000	179670	0	316260		Putative multicopper oxidases		pfam07731
TCCM_0215.00000770	0	0	0	Bacteria;Cyanobacteria;unclassified;Oscillatoriales;unclassified;Trichodesmium;erythraeum;Trichodesmium erythraeum IMS101		KO:K08902	pfam13326
TCCM_0730.00000650	0	0	0	Bacteria;Cyanobacteria;unclassified;Oscillatoriales;unclassified;Trichodesmium;erythraeum;Trichodesmium erythraeum IMS101	Glucan phosphorylase	KO:K00688	pfam00343
TCCM_0009.00000320	0	0	0	Bacteria;Cyanobacteria;unclassified;Oscillatoriales;unclassified;Trichodesmium;erythraeum;Trichodesmium erythraeum IMS101	Acyl-CoA synthetases (AMP-forming)/AMP-acid ligases II		pfam00501
TCCM_0458.00002040	3941800	3574300	8193900	Bacteria;Cyanobacteria;unclassified;Nostocales;Nostocaceae;Nodularia;spumigena;Nodularia spumigena CCY9414
TCCM_0102.00000040	0	0	234420	Bacteria;Cyanobacteria;unclassified;Oscillatoriales;unclassified;Trichodesmium;erythraeum;Trichodesmium erythraeum IMS101
TCCM_0686.00000590	0	0	0	Bacteria;Cyanobacteria;unclassified;Oscillatoriales;unclassified;Trichodesmium;erythraeum;Trichodesmium erythraeum IMS101	Adenylosuccinate synthase	KO:K01939	pfam00709
TCCM_0696.00000100	708690	695000	735890	Bacteria;Cyanobacteria;unclassified;Oscillatoriales;unclassified;Trichodesmium;erythraeum;Trichodesmium erythraeum IMS101	Peptidyl-prolyl cis-trans isomerase (rotamase) - cyclophilin family	KO:K03768
TCCM_0597.00000010	517730	124810	456180	Bacteria;Cyanobacteria;unclassified;Oscillatoriales;unclassified;Trichodesmium;erythraeum;Trichodesmium erythraeum IMS101	NifZ domain.	KO:K02597	pfam04319
TCCM_0964.00000100	0	0	0	Bacteria;Cyanobacteria;unclassified;Oscillatoriales;unclassified;Trichodesmium;erythraeum;Trichodesmium erythraeum IMS101	molybdenum cofactor synthesis domain	KO:K03638	pfam00994
TCCM_0008.00000660	571770	364910	409000	Bacteria;Cyanobacteria;unclassified;Oscillatoriales;unclassified;Trichodesmium;erythraeum;Trichodesmium erythraeum IMS101
TCCM_0938.00000040	0	0	0	Bacteria;Proteobacteria;Gammaproteobacteria;Alteromonadales;unclassified;Pseudoalteromonas;sp.;Pseudoalteromonas sp. TW-7	ribosomal protein S7, bacterial/organelle	KO:K02992	pfam00177
TCCM_0361.00000190	0	0	1336700	Bacteria;Cyanobacteria;unclassified;Oscillatoriales;unclassified;Trichodesmium;erythraeum;Trichodesmium erythraeum IMS101	Mg-chelatase subunit ChlI	KO:K03405	pfam01078
TCCM_0225.00000250	683960	0	1547800	Bacteria;Cyanobacteria;unclassified;Oscillatoriales;unclassified;Trichodesmium;erythraeum;Trichodesmium erythraeum IMS101	septum site-determining protein MinD	KO:K03609	pfam01656
TCCM_0375.00000300	694710	150120	308740	Bacteria;Bacteroidetes;Flavobacteriia;Flavobacteriales;Flavobacteriaceae;Robiginitalea;biformata;Robiginitalea biformata HTCC2501	Predicted nucleoside-diphosphate-sugar epimerases		pfam13460
TCCM_0287.00000260	0	0	0	Bacteria;Cyanobacteria;unclassified;Oscillatoriales;unclassified;Trichodesmium;erythraeum;Trichodesmium erythraeum IMS101	Patatin
TCCM_0630.00000010	625670	0	81102	Bacteria;Cyanobacteria;unclassified;Oscillatoriales;unclassified;Trichodesmium;erythraeum;Trichodesmium erythraeum IMS101	Predicted membrane-associated Zn-dependent proteases 1		pfam02163
TCCM_0740.00000110	0	0	783470	Bacteria;Cyanobacteria;unclassified;Oscillatoriales;unclassified;Trichodesmium;erythraeum;Trichodesmium erythraeum IMS101	FOG: HEAT repeat		pfam13646
TCCM_0157.00000020	187170	0	267870	Eukaryota;unclassified;Heterolobosea;Schizopyrenida;Vahlkampfiidae;Naegleria;gruberi;Naegleria gruberi NEG-M	Acyl-CoA synthetases (AMP-forming)/AMP-acid ligases II		pfam00501
TCCM_0804.00000020	160120	0	0	Bacteria;Cyanobacteria;unclassified;Oscillatoriales;unclassified;Trichodesmium;erythraeum;Trichodesmium erythraeum IMS101	nitrogenase cofactor biosynthesis protein NifB	KO:K02585	pfam02579
TCCM_0779.00000130	0	0	13359000	Bacteria;Cyanobacteria;unclassified;Oscillatoriales;unclassified;Trichodesmium;erythraeum;Trichodesmium erythraeum IMS101
TCCM_0217.00000050	741560	695860	2076800	Bacteria;Cyanobacteria;unclassified;Oscillatoriales;unclassified;Trichodesmium;erythraeum;Trichodesmium erythraeum IMS101	Uncharacterized protein conserved in bacteria	KO:K09774	pfam03968
TCCM_0174.00000150	0	0	0	Bacteria;Cyanobacteria;unclassified;Oscillatoriales;unclassified;Trichodesmium;erythraeum;Trichodesmium erythraeum IMS101
TCCM_0088.00000230	0	0	2390200	Bacteria;Cyanobacteria;unclassified;Oscillatoriales;unclassified;Trichodesmium;erythraeum;Trichodesmium erythraeum IMS101	Putative Zn-dependent protease, contains TPR repeats		pfam13414
TCCM_0887.00000040	0	227160	472730	Bacteria;Cyanobacteria;unclassified;Oscillatoriales;unclassified;Trichodesmium;erythraeum;Trichodesmium erythraeum IMS101	Protein chain release factor B	KO:K02836	pfam00472
TCCM_0209.00000210	707700	0	326180	Bacteria;Cyanobacteria;unclassified;Oscillatoriales;unclassified;Trichodesmium;erythraeum;Trichodesmium erythraeum IMS101	Methionine synthase I, cobalamin-binding domain	KO:K00548	pfam00809
TCCM_0534.00004380	0	0	0	Bacteria;Cyanobacteria;unclassified;Oscillatoriales;unclassified;Trichodesmium;erythraeum;Trichodesmium erythraeum IMS101	ABC-type Fe3+ transport system, periplasmic component	KO:K02012
TCCM_0151.00000500	914870	0	1771600	Bacteria;Cyanobacteria;unclassified;Oscillatoriales;unclassified;Trichodesmium;erythraeum;Trichodesmium erythraeum IMS101	Uridylate kinase	KO:K09903	pfam00696
TCCM_0185.00000040	681540	499870	1772300	Bacteria;Cyanobacteria;unclassified;Oscillatoriales;unclassified;Trichodesmium;erythraeum;Trichodesmium erythraeum IMS101	Geranylgeranyl pyrophosphate synthase	KO:K00795	pfam00348
TCCM_0004.00000200	163200	0	291890
TCCM_0485.00000190	605670	427160	716090	Bacteria;Cyanobacteria;unclassified;Oscillatoriales;unclassified;Trichodesmium;erythraeum;Trichodesmium erythraeum IMS101
TCCM_0171.00000190	664060	391280	1951400	Bacteria;Cyanobacteria;unclassified;Oscillatoriales;unclassified;Trichodesmium;erythraeum;Trichodesmium erythraeum IMS101	Ni,Fe-hydrogenase I large subunit	KO:K05911	pfam00374
TCCM_0707.00000020	107010	0	140740	Bacteria;Cyanobacteria;unclassified;Oscillatoriales;unclassified;Trichodesmium;erythraeum;Trichodesmium erythraeum IMS101	Type IIA topoisomerase (DNA gyrase/topo II, topoisomerase IV), A subunit	KO:K02469	pfam00521
TCCM_0266.00000660	2388700	0	0	Bacteria;Cyanobacteria;unclassified;Oscillatoriales;unclassified;Trichodesmium;erythraeum;Trichodesmium erythraeum IMS101	cAMP-binding proteins - catabolite gene activator and regulatory subunit of cAMP-dependent protein kinases		pfam00027
2503615793	655820	0	0
TCCM_0151.00000160	0	0	237150	Bacteria;Cyanobacteria;unclassified;Oscillatoriales;unclassified;Trichodesmium;erythraeum;Trichodesmium erythraeum IMS101	Dinucleotide-utilizing enzymes involved in molybdopterin and thiamine biosynthesis family 2		pfam00899
TCCM_0113.00000410	0	0	0	Bacteria;Cyanobacteria;unclassified;Nostocales;Nostocaceae;Nostoc;punctiforme;Nostoc punctiforme PCC 73102	Phosphopantetheine attachment site.		pfam00550
TCCM_0995.00000020	1071200	0	1188900	Bacteria;Cyanobacteria;unclassified;Oscillatoriales;unclassified;Trichodesmium;erythraeum;Trichodesmium erythraeum IMS101
TCCM_0372.00000020	0	0	553990	Bacteria;Cyanobacteria;unclassified;Oscillatoriales;unclassified;Trichodesmium;erythraeum;Trichodesmium erythraeum IMS101	Methylase involved in ubiquinone/menaquinone biosynthesis		pfam08241
TCCM_0882.00000050	330680	0	782410	Bacteria;Cyanobacteria;unclassified;Oscillatoriales;unclassified;Trichodesmium;erythraeum;Trichodesmium erythraeum IMS101	type IV pilus assembly protein PilM	KO:K02662	pfam11104
TCCM_0636.00000330	0	0	0	Bacteria;Cyanobacteria;unclassified;Oscillatoriales;unclassified;Trichodesmium;erythraeum;Trichodesmium erythraeum IMS101
TCCM_0335.00000020	0	500430	807790	Bacteria;Cyanobacteria;unclassified;Oscillatoriales;unclassified;Trichodesmium;erythraeum;Trichodesmium erythraeum IMS101	Thiamine monophosphate synthase		pfam04481
TCCM_0441.00000030	808960	0	2074100	Bacteria;Cyanobacteria;unclassified;Oscillatoriales;unclassified;Trichodesmium;erythraeum;Trichodesmium erythraeum IMS101	ABC-type phosphate/phosphonate transport system, periplasmic component	KO:K02044	pfam12974
TCCM_0947.00000020	0	0	3217400	Bacteria;Cyanobacteria;unclassified;Oscillatoriales;unclassified;Trichodesmium;erythraeum;Trichodesmium erythraeum IMS101	Carbohydrate-selective porin, OprB family./S-layer homology domain.		pfam04966
TCCM_0441.00000420	0	0	0	Bacteria;Cyanobacteria;unclassified;Oscillatoriales;unclassified;Trichodesmium;erythraeum;Trichodesmium erythraeum IMS101	Integral membrane protein (PIN domain superfamily)		pfam01938
TCCM_0499.00000010	0	128420	265400	Bacteria;Cyanobacteria;unclassified;Oscillatoriales;unclassified;Trichodesmium;erythraeum;Trichodesmium erythraeum IMS101	Uncharacterized conserved protein		pfam03781
TCCM_0407.00003360	4156100	2875400	7836600	Bacteria;Cyanobacteria;unclassified;Nostocales;Nostocaceae;Nostoc;punctiforme;Nostoc punctiforme PCC 73102	T4-like virus tail tube protein gp19.		pfam06841
TCCM_0505.00005960	1617600	2492600	6425600	Eukaryota;Chordata;Mammalia;Primates;Hominidae;Homo;sapiens;Homo sapiens	Histone H2A
TCCM_0265.00001560	0	0	0	Bacteria;Cyanobacteria;unclassified;Oscillatoriales;unclassified;Trichodesmium;erythraeum;Trichodesmium erythraeum IMS101	Immune inhibitor A peptidase M6.
TCCM_0032.00000050	1103400	0	1158700	Bacteria;Cyanobacteria;unclassified;Oscillatoriales;unclassified;Trichodesmium;erythraeum;Trichodesmium erythraeum IMS101	ABC-type proline/glycine betaine transport system, permease component		pfam04069
TCCM_0091.00000140	0	1999600	5025200	Bacteria;Cyanobacteria;unclassified;Oscillatoriales;unclassified;Trichodesmium;erythraeum;Trichodesmium erythraeum IMS101	Photosystem II protein.	KO:K02705	pfam00421
TCCM_0322.00000030	0	0	303150	Bacteria;Cyanobacteria;unclassified;Oscillatoriales;unclassified;Trichodesmium;erythraeum;Trichodesmium erythraeum IMS101	circadian clock protein KaiB	KO:K08481	pfam07689
TCCM_0924.00001000	3028100	0	4900500	Bacteria;Cyanobacteria;unclassified;Oscillatoriales;unclassified;Trichodesmium;erythraeum;Trichodesmium erythraeum IMS101			pfam14261
TCCM_0624.00000030	0	142260	268550	Bacteria;Cyanobacteria;unclassified;Oscillatoriales;unclassified;Trichodesmium;erythraeum;Trichodesmium erythraeum IMS101	ABC-type multidrug transport system, ATPase and permease components	KO:K06147	pfam00005
TCCM_0253.00000200	32050	44057	64560	Bacteria;Cyanobacteria;unclassified;Oscillatoriales;unclassified;Trichodesmium;erythraeum;Trichodesmium erythraeum IMS101			pfam13086
2503366247	0	0	0
TCCM_0666.00000140	335690	578690	0	Bacteria;Cyanobacteria;unclassified;Oscillatoriales;unclassified;Trichodesmium;erythraeum;Trichodesmium erythraeum IMS101	aspartyl-tRNA synthetase, bacterial type	KO:K01876	pfam00152
TCCM_0334.00000020	0	0	0	Bacteria;Cyanobacteria;unclassified;Oscillatoriales;unclassified;Trichodesmium;erythraeum;Trichodesmium erythraeum IMS101
TCCM_0132.00003160	1013300	0	0	Bacteria;Cyanobacteria;unclassified;Chroococcales;unclassified;Cyanothece;sp.;Cyanothece sp. PCC 7425	Polyketide synthase modules and related proteins		pfam00109
TCCM_0967.00000020	0	0	655640	Bacteria;Cyanobacteria;unclassified;Chroococcales;unclassified;Acaryochloris;marina;Acaryochloris marina MBIC11017	Histidinol-phosphate/aromatic aminotransferase and cobyric acid decarboxylase	KO:K00817	pfam00155
2503636735	0	0	0
TCCM_0098.00000040	663060	0	0	Bacteria;Cyanobacteria;unclassified;Oscillatoriales;unclassified;Trichodesmium;erythraeum;Trichodesmium erythraeum IMS101	Anti-sigma regulatory factor (Ser/Thr protein kinase)	KO:K04757	pfam13581
TCCM_0981.00000550	1227400	0	0	Bacteria;Cyanobacteria;unclassified;Oscillatoriales;unclassified;Trichodesmium;erythraeum;Trichodesmium erythraeum IMS101	NAD-dependent aldehyde dehydrogenases	KO:K00135	pfam00171
TCCM_0320.00000190	334720	0	1104000	Bacteria;Cyanobacteria;unclassified;Oscillatoriales;unclassified;Trichodesmium;erythraeum;Trichodesmium erythraeum IMS101	Uncharacterized conserved protein		pfam05235
TCCM_0145.00000130	0	0	0	Bacteria;Cyanobacteria;unclassified;Oscillatoriales;unclassified;Trichodesmium;erythraeum;Trichodesmium erythraeum IMS101	twin arginine-targeting protein translocase, TatA/E family	KO:K03116	pfam02416
TCCM_0215.00000170	136990	0	233370	Bacteria;Proteobacteria;Gammaproteobacteria;Thiotrichales;Thiotrichaceae;Beggiatoa;sp.;Beggiatoa sp. PS	Acyl-CoA synthetases (AMP-forming)/AMP-acid ligases II		pfam00501
TCCM_0639.00000110	0	0	0	Bacteria;Cyanobacteria;unclassified;Oscillatoriales;unclassified;Trichodesmium;erythraeum;Trichodesmium erythraeum IMS101	Cobalamin biosynthesis protein CobN and related Mg-chelatases	KO:K03403	pfam02514
TCCM_0863.00000280	0	0	0		Ribosome inactivating protein.		pfam00161
TCCM_0680.00000180	483720	403500	1151500	Bacteria;Proteobacteria;Alphaproteobacteria;Rhodobacterales;Rhodobacteraceae;Roseovarius;sp.;Roseovarius sp. TM1035
2503614366	1004700	682050	1338100
TCCM_0816.00002170	12091000	9299300	18919000	Bacteria;Cyanobacteria;unclassified;Oscillatoriales;unclassified;Trichodesmium;erythraeum;Trichodesmium erythraeum IMS101	Carbohydrate-selective porin, OprB family./S-layer homology domain.		pfam00395
TCCM_0941.00000050	0	0	236540	Bacteria;Cyanobacteria;unclassified;Oscillatoriales;unclassified;Trichodesmium;erythraeum;Trichodesmium erythraeum IMS101	Fe-S oxidoreductase
TCCM_0159.00000030	0	0	0	Bacteria;Cyanobacteria;unclassified;Oscillatoriales;unclassified;Trichodesmium;erythraeum;Trichodesmium erythraeum IMS101	Predicted phosphatases		pfam13419
TCCM_0707.00000150	398160	322940	480170	Bacteria;Cyanobacteria;unclassified;Oscillatoriales;unclassified;Microcoleus;chthonoplastes;Microcoleus chthonoplastes PCC 7420	Condensation domain.		pfam00668
TCCM_0500.00000050	207250	0	281540	Bacteria;Cyanobacteria;unclassified;Oscillatoriales;unclassified;Microcoleus;chthonoplastes;Microcoleus chthonoplastes PCC 7420	Primosomal protein N'' (replication factor Y) - superfamily II helicase		pfam08852
2503615067	0	0	0
TCCM_0298.00000010	372090	0	759700	Bacteria;Cyanobacteria;unclassified;Oscillatoriales;unclassified;Trichodesmium;erythraeum;Trichodesmium erythraeum IMS101
TCCM_0325.00000030	702050	0	1296000	Bacteria;Cyanobacteria;unclassified;Oscillatoriales;unclassified;Oscillatoria;sp.;Oscillatoria sp. PCC 6506	DNA polymerase sliding clamp subunit (PCNA homolog)	KO:K02338	pfam00712
TCCM_0427.00000030	240910	156680	0	Bacteria;Cyanobacteria;unclassified;Oscillatoriales;unclassified;Trichodesmium;erythraeum;Trichodesmium erythraeum IMS101	Glycosyltransferase	KO:K06338	pfam00534
TCCM_0768.00000030	0	0	0	Bacteria;Cyanobacteria;unclassified;Oscillatoriales;unclassified;Trichodesmium;erythraeum;Trichodesmium erythraeum IMS101
TCCM_0431.00000230	1665700	388440	1660600	Bacteria;Cyanobacteria;unclassified;Oscillatoriales;unclassified;Trichodesmium;erythraeum;Trichodesmium erythraeum IMS101	NADH:ubiquinone oxidoreductase subunit 6 (chain J)	KO:K05578	pfam00499
TCCM_0339.00000140	0	0	0	Bacteria;Cyanobacteria;unclassified;Oscillatoriales;unclassified;Trichodesmium;erythraeum;Trichodesmium erythraeum IMS101	methionyl-tRNA formyltransferase	KO:K00604	pfam00551
TCCM_0878.00000010	0	0	0	Bacteria;Cyanobacteria;unclassified;Oscillatoriales;unclassified;Trichodesmium;erythraeum;Trichodesmium erythraeum IMS101	Predicted carbamoyl transferase, NodU family	KO:K00612	pfam02543
TCCM_0761.00002690	0	0	0	Bacteria;Proteobacteria;Gammaproteobacteria;Methylococcales;Crenotrichaceae;Crenothrix;polyspora;Crenothrix polyspora
TCCM_0074.00002160	886020	0	0	Bacteria;Cyanobacteria;unclassified;Oscillatoriales;unclassified;Trichodesmium;erythraeum;Trichodesmium erythraeum IMS101	Aspartate-semialdehyde dehydrogenase	KO:K00133	pfam02774
TCCM_0906.00000280	0	0	0	Bacteria;Cyanobacteria;unclassified;Oscillatoriales;unclassified;Trichodesmium;erythraeum;Trichodesmium erythraeum IMS101	6-phosphogluconate dehydrogenase	KO:K00033	pfam00393
TCCM_0650.00000100	0	196670	434250	Bacteria;Cyanobacteria;unclassified;Oscillatoriales;unclassified;Trichodesmium;erythraeum;Trichodesmium erythraeum IMS101			pfam12681
TCCM_0317.00005810	7581100	6327900	5396000	Bacteria;Proteobacteria;Alphaproteobacteria;unclassified;unclassified;Nisaea;sp.;Nisaea sp BAL199	Molecular chaperone	KO:K04043	pfam00012
TCCM_0277.00000560	89512	0	0	Bacteria;Cyanobacteria;unclassified;Oscillatoriales;unclassified;Trichodesmium;erythraeum;Trichodesmium erythraeum IMS101		KO:K03046
TCCM_0307.00003630	0	0	0	Bacteria;Cyanobacteria;unclassified;Oscillatoriales;unclassified;Trichodesmium;erythraeum;Trichodesmium erythraeum IMS101
TCCM_0025.00000010	0	0	0	Bacteria;Cyanobacteria;unclassified;Oscillatoriales;unclassified;Trichodesmium;erythraeum;Trichodesmium erythraeum IMS101	pilus retraction protein PilT	KO:K02669	pfam00437
TCCM_0811.00000090	1747800	1891800	4306600	Bacteria;Cyanobacteria;unclassified;Oscillatoriales;unclassified;Trichodesmium;erythraeum;Trichodesmium erythraeum IMS101	Uncharacterized low-complexity proteins		pfam00805
TCCM_0126.00000020	351250	280480	1357400	Bacteria;Cyanobacteria;unclassified;Oscillatoriales;unclassified;Trichodesmium;erythraeum;Trichodesmium erythraeum IMS101	Parvulin-like peptidyl-prolyl isomerase		pfam00639
TCCM_0176.00000050	561680	0	0	Bacteria;Cyanobacteria;unclassified;Oscillatoriales;unclassified;Trichodesmium;erythraeum;Trichodesmium erythraeum IMS101	FeS assembly protein SufD	KO:K09015	pfam01458
TCCM_0790.00000070	718170	360030	1133900	Bacteria;Cyanobacteria;unclassified;Oscillatoriales;unclassified;Trichodesmium;erythraeum;Trichodesmium erythraeum IMS101	Acyl-CoA synthetases (AMP-forming)/AMP-acid ligases II		pfam00501
TCCM_0785.00000950	0	0	0	Bacteria;Cyanobacteria;unclassified;Oscillatoriales;unclassified;Trichodesmium;erythraeum;Trichodesmium erythraeum IMS101	Nitrogenase molybdenum-iron protein, alpha and beta chains	KO:K02591	pfam00148
TCCM_0086.00001010	61448000	0	0	Bacteria;Proteobacteria;Alphaproteobacteria;Rhodospirillales;Rhodospirillaceae;Rhodospirillum;rubrum;Rhodospirillum rubrum S1, ATCC 11170	F0F1-type ATP synthase, beta subunit	KO:K02112	pfam00006
TCCM_0852.00000230	0	0	0	Bacteria;Cyanobacteria;unclassified;Oscillatoriales;unclassified;Trichodesmium;erythraeum;Trichodesmium erythraeum IMS101
2503610529	0	0	0
TCCM_0560.00000120	2213100	1151700	2673800	Bacteria;Cyanobacteria;unclassified;Oscillatoriales;unclassified;Trichodesmium;erythraeum;Trichodesmium erythraeum IMS101	Putative Zn-dependent protease, contains TPR repeats
TCCM_0840.00000020	0	0	833100	Bacteria;Cyanobacteria;unclassified;Oscillatoriales;unclassified;Trichodesmium;erythraeum;Trichodesmium erythraeum IMS101	cAMP-binding proteins - catabolite gene activator and regulatory subunit of cAMP-dependent protein kinases		pfam00027
TCCM_0427.00000020	0	0	0	Bacteria;Cyanobacteria;unclassified;Oscillatoriales;unclassified;Trichodesmium;erythraeum;Trichodesmium erythraeum IMS101		KO:K06338
TCCM_0613.00000260	4677500	2826700	10089000	Bacteria;Cyanobacteria;unclassified;Oscillatoriales;unclassified;Trichodesmium;erythraeum;Trichodesmium erythraeum IMS101	ATPases with chaperone activity, ATP-binding subunit	KO:K03696	pfam00004
TCCM_0997.00000100	0	0	0	Bacteria;Cyanobacteria;unclassified;Oscillatoriales;unclassified;Trichodesmium;erythraeum;Trichodesmium erythraeum IMS101	magnesium-protoporphyrin IX monomethyl ester aerobic oxidative cyclase	KO:K04035	pfam02915
TCCM_0302.00000430	443320	1066100	1528000	Bacteria;Cyanobacteria;unclassified;Oscillatoriales;unclassified;Microcoleus;chthonoplastes;Microcoleus chthonoplastes PCC 7420	Condensation domain.		pfam00668
TCCM_0842.00000360	280360	0	0	Bacteria;Cyanobacteria;unclassified;Oscillatoriales;unclassified;Trichodesmium;erythraeum;Trichodesmium erythraeum IMS101	Subtilisin-like serine proteases		pfam00082
TCCM_0004.00000020	0	0	188390	Bacteria;Cyanobacteria;unclassified;Oscillatoriales;unclassified;Trichodesmium;erythraeum;Trichodesmium erythraeum IMS101	Micrococcal nuclease (thermonuclease) homologs		pfam00565
TCCM_0006.00000040	66590	0	581270	Bacteria;Cyanobacteria;unclassified;Oscillatoriales;unclassified;Oscillatoria;sp.;Oscillatoria sp. PCC 6506	Uncharacterized protein with SCP/PR1 domains		pfam00188
TCCM_0954.00000080	0	134330	329680	Bacteria;Cyanobacteria;unclassified;Oscillatoriales;unclassified;Trichodesmium;erythraeum;Trichodesmium erythraeum IMS101	Iron-sulfur cluster assembly accessory protein		pfam01521
TCCM_0186.00000120	0	0	337630	Bacteria;Cyanobacteria;unclassified;Oscillatoriales;unclassified;Trichodesmium;erythraeum;Trichodesmium erythraeum IMS101	Tfp pilus assembly protein PilF		pfam13424
TCCM_0751.00000020	0	0	459150	Bacteria;Cyanobacteria;unclassified;Oscillatoriales;unclassified;Trichodesmium;erythraeum;Trichodesmium erythraeum IMS101	UDP-N-acetylmuramyl-tripeptide synthetase	KO:K01928	pfam08245
TCCM_0140.00000010	0	360130	188600	Bacteria;Cyanobacteria;unclassified;Chroococcales;unclassified;Microcystis;aeruginosa;Microcystis aeruginosa NIES-843	Flagellar biosynthesis/type III secretory pathway protein
TCCM_0269.00004010	1002700	439150	2235200	Bacteria;Proteobacteria;Gammaproteobacteria;Thiotrichales;Thiotrichaceae;Beggiatoa;sp.;Beggiatoa sp. SS	O-methyltransferase.		pfam00891
TCCM_0116.00000570	0	0	0	Bacteria;Cyanobacteria;unclassified;Oscillatoriales;unclassified;Trichodesmium;erythraeum;Trichodesmium erythraeum IMS101
TCCM_0224.00000050	0	0	0	Bacteria;Cyanobacteria;unclassified;Oscillatoriales;unclassified;Trichodesmium;erythraeum;Trichodesmium erythraeum IMS101	FOG: Ankyrin repeat		pfam12796
TCCM_0769.00000080	0	0	568050	Bacteria;Cyanobacteria;unclassified;Oscillatoriales;unclassified;Trichodesmium;erythraeum;Trichodesmium erythraeum IMS101	Glutaredoxin, GrxC family	KO:K03676	pfam00462
TCCM_0411.00000010	0	0	641040	Bacteria;Cyanobacteria;unclassified;Chroococcales;unclassified;Cyanothece;sp.;Cyanothece sp. PCC 7822	Cytochrome P450		pfam00067
TCCM_0346.00000190	0	0	0	Bacteria;Cyanobacteria;unclassified;Oscillatoriales;unclassified;Trichodesmium;erythraeum;Trichodesmium erythraeum IMS101	Thioredoxin-like proteins and domains	KO:K07400	pfam01106
TCCM_0811.00000110	0	0	0	Bacteria;Cyanobacteria;unclassified;Oscillatoriales;unclassified;Trichodesmium;erythraeum;Trichodesmium erythraeum IMS101	Fructose-2,6-bisphosphatase		pfam00300
TCCM_0693.00004250	0	0	0
TCCM_0042.00005270	0	0	0	Bacteria;Cyanobacteria;unclassified;Nostocales;Nostocaceae;Nostoc;punctiforme;Nostoc punctiforme PCC 73102	Polyketide synthase modules and related proteins		pfam02801
TCCM_0303.00000050	0	0	0	Bacteria;Cyanobacteria;unclassified;Oscillatoriales;unclassified;Trichodesmium;erythraeum;Trichodesmium erythraeum IMS101	monothiol glutaredoxin, Grx4 family		pfam00462
TCCM_0011.00004470	0	0	0	Bacteria;Deferribacteres;Deferribacteres;Deferribacterales;Deferribacteraceae;Denitrovibrio;acetiphilus;Denitrovibrio acetiphilus N2460, DSM 12809
TCCM_0382.00000150	0	1951500	2933800	Bacteria;Cyanobacteria;unclassified;Nostocales;Nostocaceae;Nostoc;punctiforme;Nostoc punctiforme PCC 73102	Glutathione S-transferase		pfam00043
TCCM_0302.00000050	0	0	322720	Bacteria;Cyanobacteria;unclassified;Oscillatoriales;unclassified;Trichodesmium;erythraeum;Trichodesmium erythraeum IMS101
TCCM_0885.00000010	0	0	0	Bacteria;Cyanobacteria;unclassified;Oscillatoriales;unclassified;Trichodesmium;erythraeum;Trichodesmium erythraeum IMS101	Carbamoylphosphate synthase large subunit (split gene in MJ)	KO:K01955	pfam02787
TCCM_0231.00000020	0	0	0	Bacteria;Cyanobacteria;unclassified;Oscillatoriales;unclassified;Trichodesmium;erythraeum;Trichodesmium erythraeum IMS101	Predicted phosphatase	KO:K07093	pfam05787
TCCM_0206.00000410	0	763620	0	Bacteria;Cyanobacteria;unclassified;Oscillatoriales;unclassified;Trichodesmium;erythraeum;Trichodesmium erythraeum IMS101	endoribonuclease L-PSP, putative	KO:K07567	pfam01042
TCCM_0019.00000580	370910	0	0	Bacteria;Cyanobacteria;unclassified;Oscillatoriales;unclassified;Trichodesmium;erythraeum;Trichodesmium erythraeum IMS101	PAP_fibrillin.		pfam04755
TCCM_0534.00000050	737840	0	0	Bacteria;Cyanobacteria;unclassified;Oscillatoriales;unclassified;Trichodesmium;erythraeum;Trichodesmium erythraeum IMS101
TCCM_0885.00000020	2058800	1396900	0	Bacteria;Cyanobacteria;unclassified;Oscillatoriales;unclassified;Trichodesmium;erythraeum;Trichodesmium erythraeum IMS101	Carbamoylphosphate synthase large subunit (split gene in MJ)	KO:K01955	pfam02786
TCCM_0151.00000040	118420	102040	302320	Bacteria;Cyanobacteria;unclassified;Oscillatoriales;unclassified;Trichodesmium;erythraeum;Trichodesmium erythraeum IMS101
TCCM_0506.00000030	0	0	598350	Bacteria;Cyanobacteria;unclassified;Oscillatoriales;unclassified;Trichodesmium;erythraeum;Trichodesmium erythraeum IMS101	glycogen debranching enzyme, archaeal type, putative		pfam06202
TCCM_0132.00000010	291840	0	362940	Bacteria;Cyanobacteria;unclassified;Oscillatoriales;unclassified;Trichodesmium;erythraeum;Trichodesmium erythraeum IMS101	ABC-type sugar transport system, periplasmic component	KO:K02027	pfam13416
TCCM_0653.00000180	72089	0	0	Bacteria;Cyanobacteria;unclassified;Oscillatoriales;unclassified;Trichodesmium;erythraeum;Trichodesmium erythraeum IMS101	Rhs family protein		pfam05593
TCCM_0992.00000020	1176400	350860	1351800	Bacteria;Cyanobacteria;unclassified;Oscillatoriales;unclassified;Trichodesmium;erythraeum;Trichodesmium erythraeum IMS101	Large extracellular alpha-helical protein	KO:K06894
TCCM_0896.00000020	0	1188500	2634800	Bacteria;Cyanobacteria;unclassified;Oscillatoriales;unclassified;Trichodesmium;erythraeum;Trichodesmium erythraeum IMS101			pfam11068
TCCM_0478.00000050	2532500	1584600	885570	Bacteria;Cyanobacteria;unclassified;Oscillatoriales;unclassified;Trichodesmium;erythraeum;Trichodesmium erythraeum IMS101	Peroxiredoxin	KO:K03386	pfam10417
TCCM_0008.00000550	0	330760	413300	Bacteria;Cyanobacteria;unclassified;Oscillatoriales;unclassified;Trichodesmium;erythraeum;Trichodesmium erythraeum IMS101	Phosphoribosylformylglycinamidine (FGAM) synthase, synthetase domain	KO:K01952	pfam02769
TCCM_0252.00000130	0	0	0	Bacteria;Cyanobacteria;unclassified;Oscillatoriales;unclassified;Trichodesmium;erythraeum;Trichodesmium erythraeum IMS101	Metal-dependent hydrolase involved in phosphonate metabolism	KO:K06162
TCCM_0017.00000460	0	0	2097100		translation initiation factor IF-1	KO:K02518	pfam01176
TCCM_0813.00000110	0	0	0	Bacteria;Cyanobacteria;unclassified;Oscillatoriales;unclassified;Trichodesmium;erythraeum;Trichodesmium erythraeum IMS101	Uncharacterized low-complexity proteins		pfam00805
TCCM_0367.00000010	152240	0	219970	Bacteria;Cyanobacteria;unclassified;Oscillatoriales;unclassified;Trichodesmium;erythraeum;Trichodesmium erythraeum IMS101	glucosamine--fructose-6-phosphate aminotransferase (isomerizing)	KO:K00820	pfam01380
TCCM_0582.00000060	0	0	0	Bacteria;Cyanobacteria;unclassified;Oscillatoriales;unclassified;Trichodesmium;erythraeum;Trichodesmium erythraeum IMS101	Type II secretory pathway, component HofQ	KO:K02666	pfam11741
TCCM_0161.00000020	0	0	1411400	Bacteria;Cyanobacteria;unclassified;Oscillatoriales;unclassified;Trichodesmium;erythraeum;Trichodesmium erythraeum IMS101	Parvulin-like peptidyl-prolyl isomerase		pfam00639
2503741592	0	0	0
2503741245	0	51069	0
TCCM_0379.00000020	168090	306730	1091500	Bacteria;Cyanobacteria;unclassified;Oscillatoriales;unclassified;Trichodesmium;erythraeum;Trichodesmium erythraeum IMS101	ATPases involved in chromosome partitioning	KO:K03593	pfam10609
TCCM_0759.00000140	0	0	130250	Bacteria;Cyanobacteria;unclassified;Oscillatoriales;unclassified;Trichodesmium;erythraeum;Trichodesmium erythraeum IMS101	Methyl-accepting chemotaxis protein	KO:K02660
TCCM_0601.00000350	0	0	257390	Bacteria;Cyanobacteria;unclassified;Oscillatoriales;unclassified;Trichodesmium;erythraeum;Trichodesmium erythraeum IMS101	Predicted dehydrogenase		pfam01488
TCCM_0249.00000030	0	0	0	Bacteria;Cyanobacteria;unclassified;Oscillatoriales;unclassified;Trichodesmium;erythraeum;Trichodesmium erythraeum IMS101	Predicted Zn-dependent hydrolases of the beta-lactamase fold		pfam13483
TCCM_0596.00000270	1689400	0	507110	Bacteria;Cyanobacteria;unclassified;Oscillatoriales;unclassified;Microcoleus;chthonoplastes;Microcoleus chthonoplastes PCC 7420	Non-ribosomal peptide synthetase modules and related proteins		pfam00501
TCCM_0163.00000070	66189	0	0	Bacteria;Cyanobacteria;unclassified;Chroococcales;unclassified;Cyanothece;sp.;Cyanothece sp. PCC 7424	Sulfotransferase domain.		pfam00685
TCCM_0628.00000030	0	0	0	Bacteria;Cyanobacteria;unclassified;Oscillatoriales;unclassified;Trichodesmium;erythraeum;Trichodesmium erythraeum IMS101	uncharacterized protein, YfiH family	KO:K05810	pfam02578
TCCM_0257.00000640	0	0	548040	Bacteria;Cyanobacteria;unclassified;Oscillatoriales;unclassified;Trichodesmium;erythraeum;Trichodesmium erythraeum IMS101			pfam13385
TCCM_0069.00000470	0	0	0	Bacteria;Cyanobacteria;unclassified;Oscillatoriales;unclassified;Trichodesmium;erythraeum;Trichodesmium erythraeum IMS101	Predicted dehydrogenase
TCCM_0716.00001210	70973	101650	939430	Bacteria;Proteobacteria;Alphaproteobacteria;Rhodospirillales;Rhodospirillaceae;Magnetospirillum;magneticum;Magnetospirillum magneticum AMB-1	Chaperonin GroEL (HSP60 family)	KO:K04077	pfam00118
TCCM_0524.00000010	198250	160680	259100	Bacteria;Cyanobacteria;unclassified;Oscillatoriales;unclassified;Trichodesmium;erythraeum;Trichodesmium erythraeum IMS101	ADP-heptose synthase, bifunctional sugar kinase/adenylyltransferase		pfam00294
TCCM_0796.00006430	6436200	5612400	6059100	Eukaryota;Chordata;Mammalia;Primates;Hominidae;Homo;sapiens;Homo sapiens	Molecular chaperone	KO:K03283	pfam00012
TCCM_0972.00000150	0	0	0	Bacteria;Cyanobacteria;unclassified;Oscillatoriales;unclassified;Trichodesmium;erythraeum;Trichodesmium erythraeum IMS101	Chromosome segregation ATPases
TCCM_0018.00000320	0	363700	608940	Bacteria;Cyanobacteria;unclassified;Oscillatoriales;unclassified;Trichodesmium;erythraeum;Trichodesmium erythraeum IMS101	Ferredoxin		pfam00111
TCCM_0514.00005520	3753200	0	2318600	Bacteria;Proteobacteria;Gammaproteobacteria;Pseudomonadales;Pseudomonadaceae;Cellvibrio;japonicus;Cellvibrio japonicus Ueda107
TCCM_0201.00001150	1275100	578440	3131200
TCCM_0198.00000390	433760	0	0
TCCM_0523.00000140	0	0	0	Bacteria;Cyanobacteria;unclassified;Oscillatoriales;unclassified;Trichodesmium;erythraeum;Trichodesmium erythraeum IMS101	Mismatch repair ATPase (MutS family)	KO:K03555	pfam00488
TCCM_0667.00000010	0	0	0	Bacteria;Cyanobacteria;unclassified;Oscillatoriales;unclassified;Trichodesmium;erythraeum;Trichodesmium erythraeum IMS101	Uncharacterized conserved protein		pfam08847
TCCM_0183.00000020	0	0	0	Bacteria;Cyanobacteria;unclassified;Oscillatoriales;unclassified;Trichodesmium;erythraeum;Trichodesmium erythraeum IMS101	Histidyl-tRNA synthetase	KO:K01892	pfam03129
TCCM_0961.00005960	0	0	0	Bacteria;Cyanobacteria;unclassified;Oscillatoriales;unclassified;Trichodesmium;erythraeum;Trichodesmium erythraeum IMS101	Polyketide synthase modules and related proteins
TCCM_0182.00000040	0	0	787080	Bacteria;Cyanobacteria;unclassified;Oscillatoriales;unclassified;Trichodesmium;erythraeum;Trichodesmium erythraeum IMS101	Membrane proteins related to metalloendopeptidases	KO:K08259	pfam01551
TCCM_0338.00000040	161330	0	0	Bacteria;Cyanobacteria;unclassified;Oscillatoriales;unclassified;Trichodesmium;erythraeum;Trichodesmium erythraeum IMS101	tRNA nucleotidyltransferase/poly(A) polymerase	KO:K00970	pfam01743
TCCM_0765.00000190	0	0	0
2503367325	0	0	0
TCCM_0406.00000190	0	0	0	Bacteria;Cyanobacteria;unclassified;Oscillatoriales;unclassified;Trichodesmium;erythraeum;Trichodesmium erythraeum IMS101	Predicted unusual protein kinase		pfam03109
TCCM_0322.00000020	73063	33547	0	Bacteria;Cyanobacteria;unclassified;Oscillatoriales;unclassified;Trichodesmium;erythraeum;Trichodesmium erythraeum IMS101	KaiA domain.	KO:K08480	pfam07688
TCCM_0809.00000020	0	0	0	Bacteria;Cyanobacteria;unclassified;Oscillatoriales;unclassified;Trichodesmium;erythraeum;Trichodesmium erythraeum IMS101	NAD+ synthetase	KO:K01916	pfam02540
TCCM_0756.00000010	0	0	0	Bacteria;Cyanobacteria;unclassified;Chroococcales;unclassified;Cyanothece;sp.;Cyanothece sp. PCC 7424	CRISPR-associated protein.		pfam12469
TCCM_0845.00000010	0	0	272050	Bacteria;Cyanobacteria;unclassified;Oscillatoriales;unclassified;Trichodesmium;erythraeum;Trichodesmium erythraeum IMS101	Superfamily II RNA helicase		pfam00270
TCCM_0001.00005610	0	0	4579600	Bacteria;Cyanobacteria;unclassified;Oscillatoriales;unclassified;Trichodesmium;erythraeum;Trichodesmium erythraeum IMS101	Translation elongation factors (GTPases)	KO:K02355
TCCM_0927.00000020	0	0	0	Bacteria;Cyanobacteria;unclassified;Oscillatoriales;unclassified;Trichodesmium;erythraeum;Trichodesmium erythraeum IMS101	ATPases with chaperone activity, ATP-binding subunit	KO:K03696	pfam02861
TCCM_0166.00000030	0	0	0	Bacteria;Cyanobacteria;unclassified;Oscillatoriales;unclassified;Trichodesmium;erythraeum;Trichodesmium erythraeum IMS101	Protein of function (DUF2518).		pfam10726
TCCM_0316.00000160	0	0	0	Bacteria;Cyanobacteria;unclassified;Oscillatoriales;unclassified;Trichodesmium;erythraeum;Trichodesmium erythraeum IMS101	Ribosomal protein L25 (general stress protein Ctc)	KO:K02897	pfam01386
TCCM_0664.00000720	0	806810	1328600	Bacteria;Bacteroidetes;Cytophagia;Cytophagales;Cytophagaceae;Microscilla;marina;Microscilla marina ATCC 23134
TCCM_0664.00000320	199540	0	167020	Bacteria;Cyanobacteria;unclassified;Nostocales;Nostocaceae;Raphidiopsis;brookii;Raphidiopsis brookii D9
TCCM_0449.00005590	0	0	0	Bacteria;Cyanobacteria;unclassified;Oscillatoriales;unclassified;Trichodesmium;erythraeum;Trichodesmium erythraeum IMS101	Phycobilisome Linker polypeptide.	KO:K05380	pfam00427
TCCM_0274.00000040	1990600	0	2037700	Bacteria;Cyanobacteria;unclassified;Oscillatoriales;unclassified;Trichodesmium;erythraeum;Trichodesmium erythraeum IMS101	Alanine-alpha-ketoisovalerate (or valine-pyruvate) aminotransferase	KO:K00835
TCCM_0763.00000120	0	0	7747400	Bacteria;Cyanobacteria;unclassified;Oscillatoriales;unclassified;Trichodesmium;erythraeum;Trichodesmium erythraeum IMS101	Phycobilisome protein.		pfam00502
TCCM_0063.00000220	72862	0	0	Bacteria;Cyanobacteria;unclassified;Oscillatoriales;unclassified;Trichodesmium;erythraeum;Trichodesmium erythraeum IMS101	Obg family GTPase CgtA	KO:K03979	pfam01018
TCCM_0012.00000230	0	0	0	Bacteria;Cyanobacteria;unclassified;Oscillatoriales;unclassified;Trichodesmium;erythraeum;Trichodesmium erythraeum IMS101	phosphoribosylaminoimidazole carboxylase, PurE protein	KO:K01588	pfam00731
TCCM_0224.00000850	0	0	0	Bacteria;Cyanobacteria;unclassified;Nostocales;Nostocaceae;Nostoc;punctiforme;Nostoc punctiforme PCC 73102	Polyketide synthase modules and related proteins
TCCM_0895.00000040	0	0	58671	Bacteria;Cyanobacteria;unclassified;Oscillatoriales;unclassified;Trichodesmium;erythraeum;Trichodesmium erythraeum IMS101	Xaa-Pro aminopeptidase	KO:K01262	pfam00557
TCCM_0223.00001780	0	0	0	Bacteria;Cyanobacteria;unclassified;Chroococcales;unclassified;Cyanothece;sp.;Cyanothece sp. PCC 7822
TCCM_0307.00000540	0	0	0	Bacteria;Proteobacteria;Gammaproteobacteria;Methylococcales;Methylococcaceae;Methylobacter;tundripaludum;Methylobacter tundripaludum SV96	Polyketide synthase modules and related proteins	KO:K13614	pfam00109
TCCM_0003.00003580	1988000	1204500	0	Bacteria;Cyanobacteria;unclassified;Oscillatoriales;unclassified;Trichodesmium;erythraeum;Trichodesmium erythraeum IMS101	Gas vesicle synthesis protein GvpL/GvpF.		pfam06386
TCCM_0058.00000060	0	0	285830	Bacteria;Cyanobacteria;unclassified;Chroococcales;unclassified;Microcystis;aeruginosa;Microcystis aeruginosa NIES-843	von Willebrand factor type A domain.	KO:K07114	pfam13519
TCCM_0852.00000200	917390	0	1237500	Bacteria;Cyanobacteria;unclassified;Oscillatoriales;unclassified;Trichodesmium;erythraeum;Trichodesmium erythraeum IMS101	Pyrimidine operon attenuation protein/uracil phosphoribosyltransferase	KO:K02825	pfam00156
TCCM_0534.00000270	0	0	0	Bacteria;Cyanobacteria;unclassified;Oscillatoriales;unclassified;Trichodesmium;erythraeum;Trichodesmium erythraeum IMS101	4-diphosphocytidyl-2C-methyl-D-erythritol kinase	KO:K00919	pfam08544
TCCM_0598.00000720	877460	683110	2493200	Bacteria;Cyanobacteria;unclassified;Oscillatoriales;unclassified;Trichodesmium;erythraeum;Trichodesmium erythraeum IMS101
TCCM_0759.00002460	4162400	1407700	6767400	Eukaryota;Arthropoda;Insecta;Diptera;Drosophilidae;Drosophila;yakuba;Drosophila yakuba Tai18E2	Myosin tail.	KO:K10352	pfam01576
TCCM_0697.00000190	593420	0	0	Bacteria;Cyanobacteria;unclassified;Oscillatoriales;unclassified;Trichodesmium;erythraeum;Trichodesmium erythraeum IMS101	Carbon dioxide concentrating mechanism/carboxysome shell protein		pfam00936
TCCM_0541.00000300	741350	337270	1181000	Bacteria;Proteobacteria;Gammaproteobacteria;unclassified;unclassified;Congregibacter;litoralis;Congregibacter litoralis KT71	Putative NADP-dependent oxidoreductases	KO:K00344	pfam00107
TCCM_0350.00000040	111720	0	109840	Bacteria;Cyanobacteria;unclassified;Oscillatoriales;unclassified;Trichodesmium;erythraeum;Trichodesmium erythraeum IMS101			pfam14516
TCCM_0012.00000070	0	0	398330	Bacteria;Cyanobacteria;unclassified;Oscillatoriales;unclassified;Trichodesmium;erythraeum;Trichodesmium erythraeum IMS101	Nucleoside-diphosphate-sugar pyrophosphorylase involved in lipopolysaccharide biosynthesis/translation initiation factor 2B, gamma/epsilon subunits (eIF-2Bgamma/eIF-2Bepsilon)	KO:K00966	pfam00483
TCCM_0080.00000270	0	0	449920	Bacteria;Cyanobacteria;unclassified;Oscillatoriales;unclassified;Trichodesmium;erythraeum;Trichodesmium erythraeum IMS101
TCCM_0647.00000180	0	0	0	Bacteria;Cyanobacteria;unclassified;Oscillatoriales;unclassified;Trichodesmium;erythraeum;Trichodesmium erythraeum IMS101	Uncharacterized protein, putative amidase	KO:K01470	pfam02633
TCCM_0806.00000010	0	0	0	Bacteria;Cyanobacteria;unclassified;Oscillatoriales;unclassified;Trichodesmium;erythraeum;Trichodesmium erythraeum IMS101	Ni,Fe-hydrogenase I large subunit	KO:K05911	pfam00374
TCCM_0483.00001100	1978100	0	1621100	Eukaryota;Arthropoda;Insecta;Diptera;Drosophilidae;Drosophila;melanogaster;Drosophila melanogaster y; cn bw sp	Myosin tail.	KO:K10352	pfam01576
2503638564	0	0	0
TCCM_0850.00000010	295090	0	254500	Bacteria;Cyanobacteria;unclassified;Oscillatoriales;unclassified;Trichodesmium;erythraeum;Trichodesmium erythraeum IMS101	imidazoleglycerol phosphate synthase, cyclase subunit	KO:K02500	pfam00977
TCCM_0851.00000340	345980	789310	586120	Bacteria;Cyanobacteria;unclassified;Chroococcales;unclassified;Cyanothece;sp.;Cyanothece sp. CCY 0110	Lignostilbene-alpha,beta-dioxygenase and related enzymes	KO:K11159	pfam03055
TCCM_0060.00000050	0	0	0	Bacteria;Cyanobacteria;unclassified;Oscillatoriales;unclassified;Trichodesmium;erythraeum;Trichodesmium erythraeum IMS101
TCCM_0666.00000260	0	0	0	Bacteria;Cyanobacteria;unclassified;Oscillatoriales;unclassified;Trichodesmium;erythraeum;Trichodesmium erythraeum IMS101			pfam13385
TCCM_0693.00000020	607030	0	1467800	Bacteria;Cyanobacteria;unclassified;Oscillatoriales;unclassified;Trichodesmium;erythraeum;Trichodesmium erythraeum IMS101	ATP:corrinoid adenosyltransferase	KO:K00798	pfam02572
TCCM_0009.00000030	0	0	659720	Bacteria;Cyanobacteria;unclassified;Oscillatoriales;unclassified;Trichodesmium;erythraeum;Trichodesmium erythraeum IMS101	Uncharacterized flavoproteins		pfam00753
TCCM_0651.00000040	0	213180	344160	Bacteria;Cyanobacteria;unclassified;Oscillatoriales;unclassified;Trichodesmium;erythraeum;Trichodesmium erythraeum IMS101
TCCM_0357.00000200	193070	0	0	Bacteria;Cyanobacteria;unclassified;Oscillatoriales;unclassified;Trichodesmium;erythraeum;Trichodesmium erythraeum IMS101	Uncharacterized protein conserved in bacteria		pfam08495
TCCM_0478.00000040	1087100	0	1802500	Bacteria;Cyanobacteria;unclassified;Oscillatoriales;unclassified;Trichodesmium;erythraeum;Trichodesmium erythraeum IMS101	Peroxiredoxin		pfam00578
TCCM_0528.00000010	0	0	105760	Bacteria;Cyanobacteria;unclassified;Oscillatoriales;unclassified;Trichodesmium;erythraeum;Trichodesmium erythraeum IMS101	Superfamily II DNA helicase	KO:K03654	pfam09382
TCCM_0634.00000030	100940	0	0	Bacteria;Cyanobacteria;unclassified;Oscillatoriales;unclassified;Trichodesmium;erythraeum;Trichodesmium erythraeum IMS101	CpeS-like protein.		pfam09367
TCCM_0211.00000060	0	0	1737200	Bacteria;Cyanobacteria;unclassified;Oscillatoriales;unclassified;Microcoleus;chthonoplastes;Microcoleus chthonoplastes PCC 7420	4-hydroxybenzoate synthetase (chorismate lyase)		pfam01947
TCCM_0517.00000010	0	0	0	Bacteria;Cyanobacteria;unclassified;Oscillatoriales;unclassified;Trichodesmium;erythraeum;Trichodesmium erythraeum IMS101	DnaJ-class molecular chaperone with C-terminal Zn finger domain	KO:K05516	pfam00226
TCCM_0058.00001190	0	0	0	Bacteria;Cyanobacteria;unclassified;Oscillatoriales;unclassified;Trichodesmium;erythraeum;Trichodesmium erythraeum IMS101	Dehydrogenases with different specificities (related to short-chain alcohol dehydrogenases)	KO:K13614	pfam08659
TCCM_0925.00000010	0	164130	694690	Bacteria;Cyanobacteria;unclassified;Oscillatoriales;unclassified;Trichodesmium;erythraeum;Trichodesmium erythraeum IMS101	ABC-type multidrug transport system, ATPase component	KO:K01990	pfam00005
TCCM_0077.00003280	0	0	0	Bacteria;Cyanobacteria;unclassified;Oscillatoriales;unclassified;Trichodesmium;erythraeum;Trichodesmium erythraeum IMS101	Polyketide synthase modules and related proteins		pfam00698
TCCM_0757.00000050	1233600	0	0	Bacteria;Cyanobacteria;unclassified;Oscillatoriales;unclassified;Trichodesmium;erythraeum;Trichodesmium erythraeum IMS101	ferrochelatase	KO:K01772	pfam00762
TCCM_0056.00000030	0	0	0	Bacteria;Cyanobacteria;unclassified;Oscillatoriales;unclassified;Trichodesmium;erythraeum;Trichodesmium erythraeum IMS101	Serine/threonine protein phosphatase	KO:K01090	pfam13672
TCCM_0828.00000230	0	0	970560	Bacteria;Cyanobacteria;unclassified;Oscillatoriales;unclassified;Trichodesmium;erythraeum;Trichodesmium erythraeum IMS101	Predicted integral membrane protein		pfam03364
TCCM_0111.00000020	286460	0	919730	Bacteria;Cyanobacteria;unclassified;Oscillatoriales;unclassified;Trichodesmium;erythraeum;Trichodesmium erythraeum IMS101	Predicted RNA-binding protein	KO:K06346	pfam01424
TCCM_0855.00000160	0	987040	0	Bacteria;Cyanobacteria;unclassified;Oscillatoriales;unclassified;Trichodesmium;erythraeum;Trichodesmium erythraeum IMS101	RTX toxins and related Ca2+-binding proteins		pfam00353
TCCM_0381.00000260	0	0	0	Bacteria;Cyanobacteria;unclassified;Oscillatoriales;unclassified;Trichodesmium;erythraeum;Trichodesmium erythraeum IMS101	Membrane GTPase LepA	KO:K03596	pfam06421
TCCM_0109.00000030	0	0	0	Bacteria;Cyanobacteria;unclassified;Oscillatoriales;unclassified;Trichodesmium;erythraeum;Trichodesmium erythraeum IMS101	exodeoxyribonuclease III	KO:K01142	pfam03372
TCCM_0418.00000010	217510	0	254240	Bacteria;Cyanobacteria;unclassified;Oscillatoriales;unclassified;Trichodesmium;erythraeum;Trichodesmium erythraeum IMS101	ABC-type polar amino acid transport system, ATPase component	KO:K09972	pfam00005
TCCM_0861.00000030	0	0	845030	Bacteria;Cyanobacteria;unclassified;Chroococcales;unclassified;Cyanothece;sp.;Cyanothece sp. PCC 7822	Coenzyme F420-dependent N5,N10-methylene tetrahydromethanopterin reductase and related flavin-dependent oxidoreductases	KO:K04091	pfam00296
2503606099	0	0	0
TCCM_0770.00000030	884960	0	1670600	Bacteria;Cyanobacteria;unclassified;Oscillatoriales;unclassified;Trichodesmium;erythraeum;Trichodesmium erythraeum IMS101
TCCM_0635.00000010	0	0	238080	Bacteria;Cyanobacteria;unclassified;Oscillatoriales;unclassified;Arthrospira;platensis;Arthrospira platensis Paraca	ABC-type branched-chain amino acid transport systems, periplasmic component	KO:K01999	pfam13458
TCCM_0976.00000010	179850	176130	754870	Bacteria;Cyanobacteria;unclassified;Oscillatoriales;unclassified;Trichodesmium;erythraeum;Trichodesmium erythraeum IMS101	PBS lyase HEAT-like repeat.	KO:K05385	pfam13646
TCCM_0290.00005950	0	0	3406600	Eukaryota;Chordata;Mammalia;Primates;Hominidae;Homo;sapiens;Homo sapiens	Tubulin	KO:K07375	pfam03953
TCCM_0589.00000020	312610	779600	0	Bacteria;Cyanobacteria;unclassified;Oscillatoriales;unclassified;Trichodesmium;erythraeum;Trichodesmium erythraeum IMS101
TCCM_0311.00000160	150880	0	989910	Bacteria;Cyanobacteria;unclassified;Oscillatoriales;unclassified;Trichodesmium;erythraeum;Trichodesmium erythraeum IMS101	Predicted amidohydrolase		pfam00795
TCCM_0023.00000060	0	0	416980	Bacteria;Cyanobacteria;unclassified;Oscillatoriales;unclassified;Trichodesmium;erythraeum;Trichodesmium erythraeum IMS101	Uncharacterized protein conserved in bacteria	KO:K09919	pfam04339
TCCM_0587.00000040	0	0	236010	Bacteria;Cyanobacteria;unclassified;Oscillatoriales;unclassified;Trichodesmium;erythraeum;Trichodesmium erythraeum IMS101	Uncharacterized conserved protein	KO:K06891	pfam02617
TCCM_0295.00002740	0	0	2312700	Bacteria;Cyanobacteria;unclassified;Oscillatoriales;unclassified;Trichodesmium;erythraeum;Trichodesmium erythraeum IMS101	Ribulose bisphosphate carboxylase small subunit	KO:K01602	pfam00101
TCCM_0681.00004440	0	0	0	Bacteria;Cyanobacteria;unclassified;Oscillatoriales;unclassified;Trichodesmium;erythraeum;Trichodesmium erythraeum IMS101	Bacterial extracellular solute-binding proteins, family 3.	KO:K09969	pfam00497
TCCM_0029.00000050	0	48806	0	Bacteria;Cyanobacteria;unclassified;Oscillatoriales;unclassified;Trichodesmium;erythraeum;Trichodesmium erythraeum IMS101	DNA polymerase sliding clamp subunit (PCNA homolog)	KO:K02338	pfam02768
TCCM_0220.00000010	0	0	242210	Bacteria;Cyanobacteria;unclassified;Oscillatoriales;unclassified;Trichodesmium;erythraeum;Trichodesmium erythraeum IMS101	threonine synthase	KO:K01733	pfam00291
TCCM_0476.00002180	0	0	0	Bacteria;Cyanobacteria;unclassified;Oscillatoriales;unclassified;Trichodesmium;erythraeum;Trichodesmium erythraeum IMS101	Phycobilisome protein.	KO:K02285	pfam00502
TCCM_0639.00006110	0	0	271290	Bacteria;Cyanobacteria;unclassified;Oscillatoriales;unclassified;Trichodesmium;erythraeum;Trichodesmium erythraeum IMS101	6-phosphogluconate dehydrogenase	KO:K00033	pfam00393
TCCM_0728.00000060	0	157710	0	Bacteria;Cyanobacteria;unclassified;Oscillatoriales;unclassified;Trichodesmium;erythraeum;Trichodesmium erythraeum IMS101	ABC-type phosphate transport system, periplasmic component	KO:K02040	pfam12849
TCCM_0314.00000010	2768700	2454600	4030900	Bacteria;Cyanobacteria;unclassified;Oscillatoriales;unclassified;Trichodesmium;erythraeum;Trichodesmium erythraeum IMS101	Choline dehydrogenase and related flavoproteins		pfam00732
TCCM_0626.00000270	0	0	2285000	Bacteria;Cyanobacteria;unclassified;Nostocales;Nostocaceae;Nostoc;punctiforme;Nostoc punctiforme PCC 73102	Polyketide synthase modules and related proteins		pfam00109
TCCM_0246.00000020	161570	0	41950	Bacteria;Cyanobacteria;unclassified;Oscillatoriales;unclassified;Trichodesmium;erythraeum;Trichodesmium erythraeum IMS101	RTX toxins and related Ca2+-binding proteins		pfam00353
TCCM_0059.00000350	0	117140	0	Bacteria;Cyanobacteria;unclassified;Nostocales;Nostocaceae;Anabaena;variabilis;Anabaena variabilis ATCC 29413	Acyl-CoA synthetases (AMP-forming)/AMP-acid ligases II		pfam08659
TCCM_0131.00000040	0	0	0	Bacteria;Cyanobacteria;unclassified;Oscillatoriales;unclassified;Trichodesmium;erythraeum;Trichodesmium erythraeum IMS101	oxidoreductase alpha (molybdopterin) subunit	KO:K00123	pfam00384
TCCM_0081.00005790	0	0	510650	Bacteria;Cyanobacteria;unclassified;Oscillatoriales;unclassified;Trichodesmium;erythraeum;Trichodesmium erythraeum IMS101	CpcD/allophycocyanin linker domain.		pfam01383
TCCM_0561.00000150	349840	66554	446210	Bacteria;Cyanobacteria;unclassified;Oscillatoriales;unclassified;Arthrospira;platensis;Arthrospira platensis Paraca	Predicted O-linked N-acetylglucosamine transferase, SPINDLY family
TCCM_0742.00002930	0	0	0	Bacteria;Cyanobacteria;unclassified;Oscillatoriales;unclassified;Trichodesmium;erythraeum;Trichodesmium erythraeum IMS101	Adenylate kinase and related kinases	KO:K00939	pfam00406
TCCM_0303.00000030	731780	0	460610	Bacteria;Cyanobacteria;unclassified;Oscillatoriales;unclassified;Trichodesmium;erythraeum;Trichodesmium erythraeum IMS101
TCCM_0492.00000150	0	0	1120500	Bacteria;Cyanobacteria;unclassified;Oscillatoriales;unclassified;Trichodesmium;erythraeum;Trichodesmium erythraeum IMS101	Predicted flavoprotein	KO:K00299	pfam03358
TCCM_0464.00000180	1772400	0	2114500	Bacteria;Cyanobacteria;unclassified;Oscillatoriales;unclassified;Oscillatoria;sp.;Oscillatoria sp. PCC 6506	amino acid adenylation domain		pfam00501
TCCM_0078.00000020	0	0	0	Bacteria;Cyanobacteria;unclassified;Oscillatoriales;unclassified;Trichodesmium;erythraeum;Trichodesmium erythraeum IMS101	amidophosphoribosyltransferase	KO:K00764	pfam13522
TCCM_0979.00000370	1666900	0	0	Bacteria;Cyanobacteria;unclassified;Nostocales;Nostocaceae;Anabaena;variabilis;Anabaena variabilis ATCC 29413	Non-ribosomal peptide synthetase modules and related proteins		pfam13745
TCCM_0555.00000120	0	0	0	Bacteria;Cyanobacteria;unclassified;Oscillatoriales;unclassified;Trichodesmium;erythraeum;Trichodesmium erythraeum IMS101	Anthranilate/para-aminobenzoate synthases component I	KO:K01657	pfam00425
TCCM_0353.00003730	729380	0	0	Bacteria;Cyanobacteria;unclassified;Chroococcales;unclassified;Synechococcus;sp.;Synechococcus sp. PCC 7002
TCCM_0942.00003930	0	0	0	Bacteria;Cyanobacteria;unclassified;Oscillatoriales;unclassified;Trichodesmium;erythraeum;Trichodesmium erythraeum IMS101	RTX toxins and related Ca2+-binding proteins		pfam00353
TCCM_0705.00006070	477280	893970	2072500	Bacteria;Cyanobacteria;unclassified;Oscillatoriales;unclassified;Trichodesmium;erythraeum;Trichodesmium erythraeum IMS101
TCCM_0401.00003650	0	0	556880	Eukaryota;Chordata;Mammalia;Primates;Hominidae;Homo;sapiens;Homo sapiens	Molecular chaperone, HSP90 family	KO:K04079	pfam00183
TCCM_0410.00000040	0	0	0	Bacteria;Cyanobacteria;unclassified;Oscillatoriales;unclassified;Trichodesmium;erythraeum;Trichodesmium erythraeum IMS101	NADPH:quinone reductase and related Zn-dependent oxidoreductases	KO:K00344	pfam13602
TCCM_0762.00000180	115470	120470	0	Bacteria;Cyanobacteria;unclassified;Oscillatoriales;unclassified;Trichodesmium;erythraeum;Trichodesmium erythraeum IMS101	Glutamate synthase domain 3	KO:K00284	pfam01493
TCCM_0471.00000150	0	0	0	Bacteria;Cyanobacteria;unclassified;Oscillatoriales;unclassified;Trichodesmium;erythraeum;Trichodesmium erythraeum IMS101	Lignostilbene-alpha,beta-dioxygenase and related enzymes	KO:K00464	pfam03055
TCCM_0148.00002430	0	0	0	Eukaryota;unclassified;unclassified;Choanoflagellida;Codonosigidae;Monosiga;brevicollis;Monosiga brevicollis MX1	Tubulin	KO:K07374	pfam00091
TCCM_0268.00000180	0	0	0	Bacteria;Cyanobacteria;unclassified;Oscillatoriales;unclassified;Trichodesmium;erythraeum;Trichodesmium erythraeum IMS101	Type II secretory pathway, pullulanase PulA and related glycosidases	KO:K02438
TCCM_0899.00000040	1514800	0	2417900	Bacteria;Cyanobacteria;unclassified;Oscillatoriales;unclassified;Trichodesmium;erythraeum;Trichodesmium erythraeum IMS101	Polyketide synthase modules and related proteins		pfam00698
TCCM_0328.00000150	0	0	0	Bacteria;Cyanobacteria;unclassified;Oscillatoriales;unclassified;Trichodesmium;erythraeum;Trichodesmium erythraeum IMS101	Response regulator containing a CheY-like receiver domain and an HTH DNA-binding domain		pfam00196
TCCM_0794.00000030	471180	292540	681050	Bacteria;Cyanobacteria;unclassified;Oscillatoriales;unclassified;Trichodesmium;erythraeum;Trichodesmium erythraeum IMS101	Beta-glucosidase-related glycosidases	KO:K01207	pfam00933
TCCM_0646.00000070	324580	0	0	Bacteria;Cyanobacteria;unclassified;Oscillatoriales;unclassified;Trichodesmium;erythraeum;Trichodesmium erythraeum IMS101	histidinol dehydrogenase	KO:K00013	pfam00815
TCCM_0595.00000110	0	0	0	Bacteria;Cyanobacteria;unclassified;Oscillatoriales;unclassified;Trichodesmium;erythraeum;Trichodesmium erythraeum IMS101	Nucleoside-diphosphate-sugar epimerases		pfam13460
TCCM_0043.00000290	0	0	0	Bacteria;Cyanobacteria;unclassified;Oscillatoriales;unclassified;Trichodesmium;erythraeum;Trichodesmium erythraeum IMS101
TCCM_0454.00000890	0	0	0	Bacteria;Proteobacteria;Gammaproteobacteria;Methylococcales;Methylococcaceae;Methylobacter;tundripaludum;Methylobacter tundripaludum SV96	Polyketide synthase modules and related proteins		pfam00109
TCCM_0490.00000020	0	0	0	Bacteria;Cyanobacteria;unclassified;Chroococcales;unclassified;Synechocystis;sp.;Synechocystis sp. PCC 6803	thioredoxin	KO:K03671	pfam00085
TCCM_0620.00001810	760300	1734700	4269600	Eukaryota;Arthropoda;Insecta;Diptera;Culicidae;Anopheles;gambiae;Anopheles gambiae PEST	Spectrin repeat.	KO:K05699	pfam00435
TCCM_0154.00000040	2929800	0	3098400	Bacteria;Cyanobacteria;unclassified;Oscillatoriales;unclassified;Trichodesmium;erythraeum;Trichodesmium erythraeum IMS101	preprotein translocase, SecE subunit, bacterial	KO:K03073	pfam00584
TCCM_0425.00004290	0	0	4870800	Bacteria;Cyanobacteria;unclassified;Oscillatoriales;unclassified;Microcoleus;chthonoplastes;Microcoleus chthonoplastes PCC 7420	Uncharacterized conserved protein		pfam14261
TCCM_0262.00000050 (+1)	76756	0	360970
TCCM_0496.00000010	0	0	0	Bacteria;Cyanobacteria;unclassified;Oscillatoriales;unclassified;Trichodesmium;erythraeum;Trichodesmium erythraeum IMS101	GTP cyclohydrolase II/3,4-dihydroxy-2-butanone 4-phosphate synthase	KO:K02858	pfam00926
TCCM_0277.00000270	0	0	2750300	Bacteria;Cyanobacteria;unclassified;Oscillatoriales;unclassified;Trichodesmium;erythraeum;Trichodesmium erythraeum IMS101	Dihydroxyacid dehydratase/phosphogluconate dehydratase	KO:K01687	pfam00920
TCCM_0593.00005390	0	0	0	Eukaryota;Arthropoda;Insecta;Diptera;Culicidae;Anopheles;gambiae;Anopheles gambiae PEST	Zinc finger, C2H2 type.		pfam13894
TCCM_0522.00000320	0	0	0	Bacteria;Proteobacteria;Gammaproteobacteria;Alteromonadales;unclassified;Pseudoalteromonas;sp.;Pseudoalteromonas sp. TW-7	ribosomal protein L13, bacterial type	KO:K02871	pfam00572
TCCM_0325.00000200	0	0	0	Bacteria;Cyanobacteria;unclassified;Oscillatoriales;unclassified;Trichodesmium;erythraeum;Trichodesmium erythraeum IMS101	7,8-dihydro-6-hydroxymethylpterin-pyrophosphokinase	KO:K00950	pfam01288
TCCM_0976.00002690	0	0	0	Bacteria;Cyanobacteria;unclassified;Oscillatoriales;unclassified;Trichodesmium;erythraeum;Trichodesmium erythraeum IMS101	Polyketide synthase modules and related proteins		pfam00698
2503637585	0	0	0
TCCM_0748.00000070	360470	0	582680	Bacteria;Cyanobacteria;unclassified;Chroococcales;unclassified;Cyanothece;sp.;Cyanothece sp. PCC 7822	dihydroxyacetone kinase, DhaK subunit	KO:K05878	pfam02733
TCCM_0765.00000010	0	0	0	Bacteria;Cyanobacteria;unclassified;Oscillatoriales;unclassified;Trichodesmium;erythraeum;Trichodesmium erythraeum IMS101	Uncharacterized conserved protein		pfam03781
TCCM_0173.00005930	0	817050	1369200	Eukaryota;Chordata;Actinopterygii;Cypriniformes;Cyprinidae;Danio;rerio;Danio rerio Tuebingen	Malate/lactate dehydrogenases	KO:K00026	pfam02866
TCCM_0879.00000270	0	0	789820	Bacteria;Cyanobacteria;unclassified;Oscillatoriales;unclassified;Trichodesmium;erythraeum;Trichodesmium erythraeum IMS101	ABC-type Fe3+ transport system, periplasmic component	KO:K02012	pfam13343
TCCM_0218.00004460	548870	0	705350	Bacteria;Cyanobacteria;unclassified;Oscillatoriales;unclassified;Trichodesmium;erythraeum;Trichodesmium erythraeum IMS101	ATPases with chaperone activity, ATP-binding subunit	KO:K03695	pfam02861
TCCM_0379.00000040	105830	0	356070	Bacteria;Cyanobacteria;unclassified;Oscillatoriales;unclassified;Trichodesmium;erythraeum;Trichodesmium erythraeum IMS101	Coproporphyrinogen III oxidase	KO:K00228	pfam01218
TCCM_0163.00000270	794140	0	633440	Bacteria;Cyanobacteria;unclassified;Oscillatoriales;unclassified;Trichodesmium;erythraeum;Trichodesmium erythraeum IMS101	Carbon dioxide concentrating mechanism/carboxysome shell protein	KO:K08697	pfam03319
TCCM_0610.00000030	326750	236370	439580	Bacteria;Cyanobacteria;unclassified;Oscillatoriales;unclassified;Trichodesmium;erythraeum;Trichodesmium erythraeum IMS101
TCCM_0767.00000140	0	0	531390	Bacteria;Cyanobacteria;unclassified;Oscillatoriales;unclassified;Trichodesmium;erythraeum;Trichodesmium erythraeum IMS101	Nucleoside-diphosphate-sugar epimerases	KO:K01784	pfam01370
TCCM_0111.00000060	0	0	0	Bacteria;Cyanobacteria;unclassified;Oscillatoriales;unclassified;Trichodesmium;erythraeum;Trichodesmium erythraeum IMS101			pfam10989
TCCM_0186.00000280	0	145530	0	Bacteria;Cyanobacteria;unclassified;Oscillatoriales;unclassified;Trichodesmium;erythraeum;Trichodesmium erythraeum IMS101			pfam11780
TCCM_0784.00000290	0	0	32710	Bacteria;Cyanobacteria;unclassified;Oscillatoriales;unclassified;Trichodesmium;erythraeum;Trichodesmium erythraeum IMS101	ADP-glucose pyrophosphorylase	KO:K00975	pfam00483
TCCM_0444.00000010	0	0	0	Bacteria;Cyanobacteria;unclassified;Oscillatoriales;unclassified;Trichodesmium;erythraeum;Trichodesmium erythraeum IMS101	Predicted glycosyltransferases		pfam13641
TCCM_0942.00006140	0	0	0	Bacteria;Cyanobacteria;unclassified;Nostocales;Nostocaceae;Nodularia;spumigena;Nodularia spumigena CCY9414	AMP-binding enzyme.	KO:K13611
TCCM_0054.00000190	0	0	0	Bacteria;Cyanobacteria;unclassified;Oscillatoriales;unclassified;Trichodesmium;erythraeum;Trichodesmium erythraeum IMS101	Predicted O-linked N-acetylglucosamine transferase, SPINDLY family		pfam13414
TCCM_0310.00000740	0	0	0	Bacteria;Cyanobacteria;unclassified;Oscillatoriales;unclassified;Trichodesmium;erythraeum;Trichodesmium erythraeum IMS101
TCCM_0524.00000440	29854000	0	0	Bacteria;Cyanobacteria;unclassified;Oscillatoriales;unclassified;Trichodesmium;erythraeum;Trichodesmium erythraeum IMS101	Transketolase	KO:K00615	pfam00456
TCCM_0338.00004430	0	0	0	Bacteria;Cyanobacteria;unclassified;Oscillatoriales;unclassified;Trichodesmium;erythraeum;Trichodesmium erythraeum IMS101	Predicted UDP-glucose 6-dehydrogenase	KO:K00012	pfam03721
TCCM_0453.00000290	0	866460	2187200	Bacteria;Proteobacteria;Betaproteobacteria;Burkholderiales;Burkholderiaceae;Burkholderia;rhizoxinica;Burkholderia rhizoxinica HKI 454	amino acid adenylation domain		pfam00501
TCCM_0396.00000080	0	0	0	Bacteria;Cyanobacteria;unclassified;Oscillatoriales;unclassified;Trichodesmium;erythraeum;Trichodesmium erythraeum IMS101
TCCM_0250.00000040	141730	139290	475960	Bacteria;Cyanobacteria;unclassified;Oscillatoriales;unclassified;Trichodesmium;erythraeum;Trichodesmium erythraeum IMS101	Uncharacterized enzyme of phosphonate metabolism	KO:K06163	pfam06007
TCCM_0250.00000210	0	0	0	Bacteria;Cyanobacteria;unclassified;Oscillatoriales;unclassified;Trichodesmium;erythraeum;Trichodesmium erythraeum IMS101	Acetylglutamate semialdehyde dehydrogenase	KO:K00145	pfam01118
TCCM_0716.00000170	193410	0	0	Bacteria;Cyanobacteria;unclassified;Oscillatoriales;unclassified;Trichodesmium;erythraeum;Trichodesmium erythraeum IMS101
2503635609	7169500	0	15426000
TCCM_0773.00000010	0	0	0	Bacteria;Cyanobacteria;unclassified;Chroococcales;unclassified;Acaryochloris;marina;Acaryochloris marina MBIC11017	ABC-type amino acid transport/signal transduction systems, periplasmic component/domain		pfam00497
TCCM_0084.00000400	0	0	639010	Bacteria;Cyanobacteria;unclassified;Oscillatoriales;unclassified;Trichodesmium;erythraeum;Trichodesmium erythraeum IMS101	precorrin-6Y C5,15-methyltransferase (decarboxylating), CbiT subunit	KO:K00595	pfam12847
TCCM_0234.00000030	0	0	0	Bacteria;Cyanobacteria;unclassified;Oscillatoriales;unclassified;Trichodesmium;erythraeum;Trichodesmium erythraeum IMS101	Beta-lactamase class C and other penicillin binding proteins	KO:K01453	pfam00144
TCCM_0532.00000160	0	0	0	Bacteria;Cyanobacteria;unclassified;Oscillatoriales;unclassified;Trichodesmium;erythraeum;Trichodesmium erythraeum IMS101	Glutamyl- and glutaminyl-tRNA synthetases	KO:K01885	pfam00749
TCCM_0604.00000020	0	0	0	Bacteria;Cyanobacteria;unclassified;Oscillatoriales;unclassified;Trichodesmium;erythraeum;Trichodesmium erythraeum IMS101	ATPases of the AAA+ class		pfam00004
2503635131	0	0	0
TCCM_0232.00000120	0	0	0	Bacteria;Cyanobacteria;unclassified;Oscillatoriales;unclassified;Trichodesmium;erythraeum;Trichodesmium erythraeum IMS101	cytidylate kinase/pantoate--beta-alanine ligase	KO:K01918	pfam02569
TCCM_0473.00000080	0	0	364980	Bacteria;Cyanobacteria;unclassified;Oscillatoriales;unclassified;Trichodesmium;erythraeum;Trichodesmium erythraeum IMS101	UDP-N-acetylglucosamine 2-epimerase	KO:K01791	pfam02350
TCCM_0231.00000010	366490	0	483150	Bacteria;Cyanobacteria;unclassified;Oscillatoriales;unclassified;Trichodesmium;erythraeum;Trichodesmium erythraeum IMS101	Predicted phosphatase	KO:K07093	pfam05787
TCCM_0768.00000960	184970	0	0	Bacteria;Cyanobacteria;unclassified;Oscillatoriales;unclassified;Trichodesmium;erythraeum;Trichodesmium erythraeum IMS101	F0F1-type ATP synthase, subunit b	KO:K02109	pfam00430
TCCM_0885.00000140	0	0	0	Bacteria;Cyanobacteria;unclassified;Oscillatoriales;unclassified;Trichodesmium;erythraeum;Trichodesmium erythraeum IMS101	Uncharacterized conserved protein		pfam04255
TCCM_0175.00001920	22852000	19501000	39199000
TCCM_0326.00001060	2863700	3564300	7931500	Eukaryota;Arthropoda;Insecta;Hemiptera;Aphididae;Acyrthosiphon;pisum;Acyrthosiphon pisum LSR1		KO:K10352
TCCM_0585.00000020	204550	175780	0	Bacteria;Cyanobacteria;unclassified;Chroococcales;unclassified;Crocosphaera;watsonii;Crocosphaera watsonii WH 8501	Predicted flavoprotein involved in K+ transport		pfam13738
TCCM_0532.00000260	0	0	0	Bacteria;Cyanobacteria;unclassified;Oscillatoriales;unclassified;Trichodesmium;erythraeum;Trichodesmium erythraeum IMS101
TCCM_0241.00001420	4552100	3554400	4053500
TCCM_0460.00000230	0	0	0	Bacteria;Cyanobacteria;unclassified;Oscillatoriales;unclassified;Trichodesmium;erythraeum;Trichodesmium erythraeum IMS101	Predicted ATP-grasp enzyme		pfam13535
TCCM_0434.00000230	0	0	0	Bacteria;Cyanobacteria;unclassified;Oscillatoriales;unclassified;Trichodesmium;erythraeum;Trichodesmium erythraeum IMS101	Predicted GTPases		pfam00350
TCCM_0577.00005680	0	0	0	Bacteria;Proteobacteria;Gammaproteobacteria;Alteromonadales;Alteromonadaceae;Alteromonas;macleodii;Alteromonas macleodii ATCC 27126	Uncharacterized conserved protein		pfam04264
TCCM_0921.00000210	0	0	0	Bacteria;Cyanobacteria;unclassified;Chroococcales;unclassified;Cyanothece;sp.;Cyanothece sp. PCC 7822	ABC-type phosphate transport system, periplasmic component	KO:K02040	pfam12849
TCCM_0024.00000030	0	0	0	Bacteria;Cyanobacteria;unclassified;Oscillatoriales;unclassified;Trichodesmium;erythraeum;Trichodesmium erythraeum IMS101	Glutamate synthase domain 1	KO:K00284	pfam00310
TCCM_0487.00000180	0	0	4837800	Bacteria;Cyanobacteria;unclassified;Oscillatoriales;unclassified;Trichodesmium;erythraeum;Trichodesmium erythraeum IMS101	porphobilinogen deaminase	KO:K01749	pfam01379
TCCM_0805.00000130	0	0	0	Bacteria;Cyanobacteria;unclassified;Oscillatoriales;unclassified;Trichodesmium;erythraeum;Trichodesmium erythraeum IMS101	Na+/proline symporter		pfam00474
TCCM_0968.00000100	0	0	0	Bacteria;Cyanobacteria;unclassified;Oscillatoriales;unclassified;Trichodesmium;erythraeum;Trichodesmium erythraeum IMS101	2-polyprenyl-6-methoxyphenol hydroxylase and related FAD-dependent oxidoreductases		pfam01266
TCCM_0841.00000230	0	0	0	Bacteria;Cyanobacteria;unclassified;Oscillatoriales;unclassified;Trichodesmium;erythraeum;Trichodesmium erythraeum IMS101	Methylase involved in ubiquinone/menaquinone biosynthesis		pfam08241
TCCM_0298.00000160	0	0	0	Bacteria;Cyanobacteria;unclassified;Oscillatoriales;unclassified;Trichodesmium;erythraeum;Trichodesmium erythraeum IMS101	Glycerol kinase	KO:K00864	pfam00370
TCCM_0896.00000160	0	0	0	Bacteria;Cyanobacteria;unclassified;Oscillatoriales;unclassified;Trichodesmium;erythraeum;Trichodesmium erythraeum IMS101	ribosomal protein S7, bacterial/organelle	KO:K02992	pfam00177
TCCM_0353.00001680	1278300	984710	3711400
2503368320	0	0	0
TCCM_0720.00000190	0	0	0	Bacteria;Cyanobacteria;unclassified;Oscillatoriales;unclassified;Oscillatoria;sp.;Oscillatoria sp. PCC 6506	Uncharacterized protein conserved in cyanobacteria		pfam05685
TCCM_0178.00000190	0	0	0	Bacteria;Cyanobacteria;unclassified;Oscillatoriales;unclassified;Trichodesmium;erythraeum;Trichodesmium erythraeum IMS101	Photosystem II protein.		pfam00421
TCCM_0880.00000200	0	0	0	Bacteria;Proteobacteria;Gammaproteobacteria;Alteromonadales;Shewanellaceae;Shewanella;oneidensis;Shewanella oneidensis MR-1	ribosomal protein S19, bacterial/organelle	KO:K02965	pfam00203
TCCM_0147.00000230	441870	0	0	Bacteria;Cyanobacteria;unclassified;Oscillatoriales;unclassified;Trichodesmium;erythraeum;Trichodesmium erythraeum IMS101	2,4-dihydroxyhept-2-ene-1,7-dioic acid aldolase	KO:K02510	pfam03328
TCCM_0344.00000460	0	0	0	Bacteria;Cyanobacteria;unclassified;Oscillatoriales;unclassified;Trichodesmium;erythraeum;Trichodesmium erythraeum IMS101
TCCM_0651.00000020	514150	0	831790	Bacteria;Cyanobacteria;unclassified;Oscillatoriales;unclassified;Trichodesmium;erythraeum;Trichodesmium erythraeum IMS101
TCCM_0385.00000030	0	0	495120	Bacteria;Cyanobacteria;unclassified;Oscillatoriales;unclassified;Trichodesmium;erythraeum;Trichodesmium erythraeum IMS101	Methylase involved in ubiquinone/menaquinone biosynthesis		pfam08241
TCCM_0694.00000030	0	575070	2588700	Bacteria;Cyanobacteria;unclassified;Oscillatoriales;unclassified;Trichodesmium;erythraeum;Trichodesmium erythraeum IMS101
TCCM_0050.00000210	0	0	828300	Bacteria;Cyanobacteria;unclassified;Oscillatoriales;unclassified;Trichodesmium;erythraeum;Trichodesmium erythraeum IMS101
TCCM_0332.00000130	0	0	185780	Bacteria;Cyanobacteria;unclassified;Oscillatoriales;unclassified;Trichodesmium;erythraeum;Trichodesmium erythraeum IMS101
TCCM_0075.00000060	0	0	0	Bacteria;Cyanobacteria;unclassified;Oscillatoriales;unclassified;Microcoleus;chthonoplastes;Microcoleus chthonoplastes PCC 7420	Dynamin family.		pfam00350
TCCM_0626.00000160	1349100	0	0	Bacteria;Cyanobacteria;unclassified;Oscillatoriales;unclassified;Trichodesmium;erythraeum;Trichodesmium erythraeum IMS101	Ribosomal protein S4 and related proteins	KO:K02986	pfam01479
TCCM_0305.00000020	0	0	0	Bacteria;Cyanobacteria;unclassified;Oscillatoriales;unclassified;Trichodesmium;erythraeum;Trichodesmium erythraeum IMS101	thiamine-phosphate pyrophosphorylase	KO:K00788	pfam02581
TCCM_0817.00000740	0	0	0	Bacteria;Cyanobacteria;unclassified;Oscillatoriales;unclassified;Trichodesmium;erythraeum;Trichodesmium erythraeum IMS101
TCCM_0547.00000180	0	0	0	Bacteria;Cyanobacteria;unclassified;Oscillatoriales;unclassified;Trichodesmium;erythraeum;Trichodesmium erythraeum IMS101	Glycosidases	KO:K01208	pfam00128
TCCM_0598.00001850	142980	175790	493390	Bacteria;Cyanobacteria;unclassified;Oscillatoriales;unclassified;Trichodesmium;erythraeum;Trichodesmium erythraeum IMS101
TCCM_0346.00000200	570430	0	0	Bacteria;Cyanobacteria;unclassified;Oscillatoriales;unclassified;Trichodesmium;erythraeum;Trichodesmium erythraeum IMS101	NifU homolog involved in Fe-S cluster formation	KO:K07400	pfam01592
TCCM_0038.00000040	1312300	0	651410	Bacteria;Cyanobacteria;unclassified;Oscillatoriales;unclassified;Trichodesmium;erythraeum;Trichodesmium erythraeum IMS101	FOG: FHA domain		pfam00498
TCCM_0468.00000020	0	0	0	Bacteria;Cyanobacteria;unclassified;Oscillatoriales;unclassified;Lyngbya;sp.;Lyngbya sp. CCY 8106	Glycosidases		pfam00128
TCCM_0914.00000060	0	0	0	Bacteria;Cyanobacteria;unclassified;Oscillatoriales;unclassified;Microcoleus;chthonoplastes;Microcoleus chthonoplastes PCC 7420			pfam14261
TCCM_0688.00000050	0	0	0	Bacteria;Cyanobacteria;unclassified;Oscillatoriales;unclassified;Trichodesmium;erythraeum;Trichodesmium erythraeum IMS101	Dehydrogenases with different specificities (related to short-chain alcohol dehydrogenases)		pfam00106
TCCM_0666.00002770	40312000	35043000	115780000	Bacteria;Cyanobacteria;unclassified;Oscillatoriales;unclassified;Trichodesmium;erythraeum;Trichodesmium erythraeum IMS101	Chaperonin GroEL (HSP60 family)	KO:K04077	pfam00118
TCCM_0627.00005870	0	0	0	Eukaryota;Microsporidia;unclassified;unclassified;Unikaryonidae;Encephalitozoon;cuniculi;Encephalitozoon cuniculi GB-M1	Ubiquitin	KO:K08770	pfam00240
TCCM_0397.00000060	0	0	4793600	Bacteria;Cyanobacteria;unclassified;Oscillatoriales;unclassified;Trichodesmium;erythraeum;Trichodesmium erythraeum IMS101
2503636866	0	0	0
TCCM_0750.00000140	0	495450	814550	Bacteria;Cyanobacteria;unclassified;Oscillatoriales;unclassified;Trichodesmium;erythraeum;Trichodesmium erythraeum IMS101	deoxyuridine 5''-triphosphate nucleotidohydrolase (dut)	KO:K01520	pfam00692
TCCM_0080.00000040	0	0	438290	Bacteria;Cyanobacteria;unclassified;Oscillatoriales;unclassified;Trichodesmium;erythraeum;Trichodesmium erythraeum IMS101			pfam06080
TCCM_0046.00000070	0	0	0				pfam13385
TCCM_0018.00000070	0	0	0	Bacteria;Cyanobacteria;unclassified;Oscillatoriales;unclassified;Trichodesmium;erythraeum;Trichodesmium erythraeum IMS101	ABC-type phosphate transport system, permease component	KO:K02037	pfam00528
TCCM_0584.00003230	3754600	2601400	5448900	Eukaryota;Arthropoda;Insecta;Diptera;Culicidae;Aedes;aegypti;Aedes aegypti Liverpool	Myosin tail.	KO:K10352	pfam01576
TCCM_0493.00001610	0	0	0	Bacteria;Bacteroidetes;Cytophagia;Cytophagales;Cytophagaceae;Microscilla;marina;Microscilla marina ATCC 23134
TCCM_0229.00000240	0	0	0	Bacteria;Cyanobacteria;unclassified;Oscillatoriales;unclassified;Trichodesmium;erythraeum;Trichodesmium erythraeum IMS101
TCCM_0033.00002930	0	0	0
TCCM_0062.00000240	963770	524040	2987100	Bacteria;Cyanobacteria;unclassified;Oscillatoriales;unclassified;Trichodesmium;erythraeum;Trichodesmium erythraeum IMS101	Predicted esterase	KO:K06999	pfam02230
TCCM_0869.00003370	0	0	3551100	Bacteria;Cyanobacteria;unclassified;Oscillatoriales;unclassified;Trichodesmium;erythraeum;Trichodesmium erythraeum IMS101
TCCM_0594.00000010	0	0	134860	Bacteria;Cyanobacteria;unclassified;Oscillatoriales;unclassified;Trichodesmium;erythraeum;Trichodesmium erythraeum IMS101	UDP-N-acetylglucosamine 1-carboxyvinyltransferase	KO:K00790	pfam00275
TCCM_0273.00000050	225030	176910	894410	Bacteria;Cyanobacteria;unclassified;Oscillatoriales;unclassified;Trichodesmium;erythraeum;Trichodesmium erythraeum IMS101			pfam08894
TCCM_0141.00000280	0	0	0	Bacteria;Cyanobacteria;unclassified;Oscillatoriales;unclassified;Trichodesmium;erythraeum;Trichodesmium erythraeum IMS101
TCCM_0449.00003620	5041900	2064100	7515100	Eukaryota;Nematoda;Chromadorea;Rhabditida;Rhabditidae;Caenorhabditis;elegans;Caenorhabditis elegans Bristol N2
TCCM_0607.00001850	0	0	0	Bacteria;Cyanobacteria;unclassified;Oscillatoriales;unclassified;Trichodesmium;erythraeum;Trichodesmium erythraeum IMS101	dihydrodipicolinate reductase	KO:K00215	pfam05173
TCCM_0069.00005590	0	0	0	Bacteria;Cyanobacteria;unclassified;Oscillatoriales;unclassified;Trichodesmium;erythraeum;Trichodesmium erythraeum IMS101	Type IIA topoisomerase (DNA gyrase/topo II, topoisomerase IV), A subunit	KO:K02469
TCCM_0092.00000050	1092600	765330	1319900	Bacteria;Cyanobacteria;unclassified;Oscillatoriales;unclassified;Trichodesmium;erythraeum;Trichodesmium erythraeum IMS101	phosphoribosylformylglycinamidine synthase, purS protein	KO:K01952	pfam02700
TCCM_0792.00000140	0	0	348130	Bacteria;Cyanobacteria;unclassified;Oscillatoriales;unclassified;Trichodesmium;erythraeum;Trichodesmium erythraeum IMS101
TCCM_0581.00000020	0	0	0	Bacteria;Cyanobacteria;unclassified;Oscillatoriales;unclassified;Trichodesmium;erythraeum;Trichodesmium erythraeum IMS101	Predicted NTPase (NACHT family)		pfam05729
TCCM_0915.00000030	0	0	0	Bacteria;Cyanobacteria;unclassified;Oscillatoriales;unclassified;Lyngbya;sp.;Lyngbya sp. CCY 8106
TCCM_0378.00000040	0	0	0	Bacteria;Cyanobacteria;unclassified;Oscillatoriales;unclassified;Trichodesmium;erythraeum;Trichodesmium erythraeum IMS101	acetyl-CoA carboxylase, carboxyl transferase, beta subunit	KO:K01963	pfam01039
TCCM_0863.00000020	0	0	0	Bacteria;Cyanobacteria;unclassified;Oscillatoriales;unclassified;Trichodesmium;erythraeum;Trichodesmium erythraeum IMS101	ABC-type multidrug transport system, permease component	KO:K09686	pfam01061
TCCM_0926.00000420	0	0	0	Bacteria;Cyanobacteria;unclassified;Oscillatoriales;unclassified;Trichodesmium;erythraeum;Trichodesmium erythraeum IMS101	Fructose-2,6-bisphosphatase	KO:K01834	pfam00300
TCCM_0422.00000320	0	125010	0	Bacteria;Cyanobacteria;unclassified;Oscillatoriales;unclassified;Trichodesmium;erythraeum;Trichodesmium erythraeum IMS101
TCCM_0403.00000350	592570	0	0	Bacteria;Cyanobacteria;unclassified;Oscillatoriales;unclassified;Trichodesmium;erythraeum;Trichodesmium erythraeum IMS101
TCCM_0121.00000060	1386200	0	2376600	Bacteria;Cyanobacteria;unclassified;Oscillatoriales;unclassified;Trichodesmium;erythraeum;Trichodesmium erythraeum IMS101	folate-binding protein YgfZ	KO:K06980	pfam01571
TCCM_0688.00000060	0	0	413060	Bacteria;Cyanobacteria;unclassified;Oscillatoriales;unclassified;Trichodesmium;erythraeum;Trichodesmium erythraeum IMS101
TCCM_0063.00000010	0	0	289980	Bacteria;Cyanobacteria;unclassified;Oscillatoriales;unclassified;Trichodesmium;erythraeum;Trichodesmium erythraeum IMS101	Cystathionine beta-lyase family protein involved in aluminum resistance	KO:K01758	pfam06838
TCCM_0341.00000040	0	0	101350	Bacteria;Cyanobacteria;unclassified;Oscillatoriales;unclassified;Trichodesmium;erythraeum;Trichodesmium erythraeum IMS101	orotate phosphoribosyltransferase	KO:K00762	pfam00156
TCCM_0122.00000030	455700	159120	282970	Bacteria;Cyanobacteria;unclassified;Oscillatoriales;unclassified;Trichodesmium;erythraeum;Trichodesmium erythraeum IMS101	cytochrome c oxidase, subunit I	KO:K02274	pfam00115
TCCM_0057.00000270	0	0	1060000	Bacteria;Cyanobacteria;unclassified;Oscillatoriales;unclassified;Trichodesmium;erythraeum;Trichodesmium erythraeum IMS101	Uncharacterized protein, similar to the N-terminal domain of Lon protease	KO:K01338	pfam02190
TCCM_0421.00000030	0	0	439180	Bacteria;Cyanobacteria;unclassified;Oscillatoriales;unclassified;Trichodesmium;erythraeum;Trichodesmium erythraeum IMS101	DNA/RNA endonuclease G, NUC1	KO:K01173	pfam01223
TCCM_0881.00000020	167550	98328	307850	Bacteria;Cyanobacteria;unclassified;Oscillatoriales;unclassified;Trichodesmium;erythraeum;Trichodesmium erythraeum IMS101
TCCM_0020.00000980	672770	914760	1329500	Bacteria;Cyanobacteria;unclassified;Oscillatoriales;unclassified;Trichodesmium;erythraeum;Trichodesmium erythraeum IMS101
TCCM_0041.00000020	0	0	0	Bacteria;Cyanobacteria;unclassified;Oscillatoriales;unclassified;Trichodesmium;erythraeum;Trichodesmium erythraeum IMS101	cryptochrome, DASH family	KO:K01669	pfam03441
TCCM_0940.00000100	0	0	0	Bacteria;Proteobacteria;Gammaproteobacteria;Alteromonadales;Pseudoalteromonadaceae;Pseudoalteromonas;sp.;Pseudoalteromonas sp. SM9913	F0F1-type ATP synthase, alpha subunit	KO:K02111	pfam00006
TCCM_0060.00000020	0	0	0	Bacteria;Cyanobacteria;unclassified;Oscillatoriales;unclassified;Trichodesmium;erythraeum;Trichodesmium erythraeum IMS101	Uncharacterized protein conserved in bacteria		pfam13469
TCCM_0100.00000260	0	0	317600	Bacteria;Cyanobacteria;unclassified;Oscillatoriales;unclassified;Trichodesmium;erythraeum;Trichodesmium erythraeum IMS101	Taurine catabolism dioxygenase TauD, TfdA family.		pfam02668
TCCM_0120.00000150	377510	0	346450	Bacteria;Cyanobacteria;unclassified;Oscillatoriales;unclassified;Trichodesmium;erythraeum;Trichodesmium erythraeum IMS101	Type II secretory pathway, pullulanase PulA and related glycosidases	KO:K02438	pfam00128
TCCM_0051.00000210	0	0	0	Bacteria;Cyanobacteria;unclassified;Oscillatoriales;unclassified;Trichodesmium;erythraeum;Trichodesmium erythraeum IMS101	amidohydrolase	KO:K01436	pfam01546
TCCM_0048.00002430	0	3838100	10906000	Bacteria;Cyanobacteria;unclassified;Oscillatoriales;unclassified;Trichodesmium;erythraeum;Trichodesmium erythraeum IMS101	Ketol-acid reductoisomerase	KO:K00053	pfam07991
TCCM_0358.00004050	12255000	8911000	25264000	Bacteria;Cyanobacteria;unclassified;Oscillatoriales;unclassified;Trichodesmium;erythraeum;Trichodesmium erythraeum IMS101	Uridine kinase	KO:K00855	pfam00485
TCCM_0671.00000220	0	0	0	Bacteria;Cyanobacteria;unclassified;Oscillatoriales;unclassified;Trichodesmium;erythraeum;Trichodesmium erythraeum IMS101	dTDP-glucose 4,6-dehydratase	KO:K01710	pfam01370
TCCM_0672.00000200	306940	0	1296100	Bacteria;Cyanobacteria;unclassified;Oscillatoriales;unclassified;Trichodesmium;erythraeum;Trichodesmium erythraeum IMS101	Macrophage migration inhibitory factor (MIF).		pfam01187
TCCM_0814.00000020	0	0	0	Bacteria;Cyanobacteria;unclassified;Oscillatoriales;unclassified;Trichodesmium;erythraeum;Trichodesmium erythraeum IMS101
TCCM_0905.00006170	519990	565900	0	Bacteria;Cyanobacteria;unclassified;Oscillatoriales;unclassified;Trichodesmium;erythraeum;Trichodesmium erythraeum IMS101		KO:K08698
TCCM_0049.00000060	0	0	0	Bacteria;Cyanobacteria;unclassified;Oscillatoriales;unclassified;Trichodesmium;erythraeum;Trichodesmium erythraeum IMS101
TCCM_0288.00000140	0	0	356460	Bacteria;Cyanobacteria;unclassified;Oscillatoriales;unclassified;Trichodesmium;erythraeum;Trichodesmium erythraeum IMS101	Acetyltransferases		pfam00583
TCCM_0096.00000050	142980	0	0	Bacteria;Cyanobacteria;unclassified;Oscillatoriales;unclassified;Trichodesmium;erythraeum;Trichodesmium erythraeum IMS101	N-methylhydantoinase A/acetone carboxylase, beta subunit	KO:K01469	pfam01968
TCCM_0991.00000020	0	0	0	Bacteria;Cyanobacteria;unclassified;Oscillatoriales;unclassified;Trichodesmium;erythraeum;Trichodesmium erythraeum IMS101	shikimate 5-dehydrogenase	KO:K00014	pfam08501
TCCM_0205.00000150	0	0	610700	Bacteria;Cyanobacteria;unclassified;Oscillatoriales;unclassified;Trichodesmium;erythraeum;Trichodesmium erythraeum IMS101	glycyl-tRNA synthetase, tetrameric type, alpha subunit	KO:K01878	pfam02091
TCCM_0826.00000020	0	0	3170100	Bacteria;Cyanobacteria;unclassified;Oscillatoriales;unclassified;Trichodesmium;erythraeum;Trichodesmium erythraeum IMS101	Uncharacterized conserved protein
TCCM_0889.00000040	0	0	0	Bacteria;Cyanobacteria;unclassified;Nostocales;Nostocaceae;Nostoc;punctiforme;Nostoc punctiforme PCC 73102	Tetratricopeptide repeat.		pfam13414
TCCM_0471.00000220	0	0	0	Bacteria;Proteobacteria;Gammaproteobacteria;unclassified;unclassified;Gamma proteobacterium;sp.;Gamma proteobacterium sp. NOR5-3	Dehydrogenases with different specificities (related to short-chain alcohol dehydrogenases)		pfam00106
TCCM_0052.00000410	492740	706900	860020
TCCM_0719.00000190	0	0	0	Bacteria;Cyanobacteria;unclassified;Oscillatoriales;unclassified;Trichodesmium;erythraeum;Trichodesmium erythraeum IMS101
TCCM_0969.00000020	0	0	0	Bacteria;Cyanobacteria;unclassified;Oscillatoriales;unclassified;Trichodesmium;erythraeum;Trichodesmium erythraeum IMS101	Putative GTPases (G3E family)
TCCM_0464.00000340	292540	0	0	Bacteria;Cyanobacteria;unclassified;Oscillatoriales;unclassified;Trichodesmium;erythraeum;Trichodesmium erythraeum IMS101	Peptidase family S48.		pfam03574
TCCM_0791.00000570	0	0	288600	Bacteria;Cyanobacteria;unclassified;Oscillatoriales;unclassified;Trichodesmium;erythraeum;Trichodesmium erythraeum IMS101	Uncharacterized protein conserved in bacteria	KO:K09942
TCCM_0900.00000030	0	0	0	Bacteria;Cyanobacteria;unclassified;Oscillatoriales;unclassified;Trichodesmium;erythraeum;Trichodesmium erythraeum IMS101	Predicted NTPase (NACHT family)		pfam05729
TCCM_0268.00000310	0	0	0	Bacteria;Proteobacteria;Gammaproteobacteria;Alteromonadales;Pseudoalteromonadaceae;Pseudoalteromonas;sp.;Pseudoalteromonas sp. SM9913	ATP synthase, F1 beta subunit	KO:K02112	pfam00006
TCCM_0800.00000240	0	0	15046000	Bacteria;Cyanobacteria;unclassified;Oscillatoriales;unclassified;Trichodesmium;erythraeum;Trichodesmium erythraeum IMS101	Enolase	KO:K01689	pfam00113
TCCM_0481.00000320	134420	0	0	Bacteria;Cyanobacteria;unclassified;Oscillatoriales;unclassified;Trichodesmium;erythraeum;Trichodesmium erythraeum IMS101
TCCM_0589.00000030	0	0	717250	Bacteria;Cyanobacteria;unclassified;Oscillatoriales;unclassified;Trichodesmium;erythraeum;Trichodesmium erythraeum IMS101	Small-conductance mechanosensitive channel		pfam00924
TCCM_0285.00000010	0	0	343460	Bacteria;Cyanobacteria;unclassified;Oscillatoriales;unclassified;Trichodesmium;erythraeum;Trichodesmium erythraeum IMS101	proton-translocating NADH-quinone oxidoreductase, chain N	KO:K05573	pfam00361
TCCM_0743.00000060	0	0	0	Bacteria;Cyanobacteria;unclassified;Oscillatoriales;unclassified;Trichodesmium;erythraeum;Trichodesmium erythraeum IMS101	orotidine 5''-phosphate decarboxylase, subfamily 1	KO:K01591	pfam00215
TCCM_0907.00000040	0	0	0		Tfp pilus assembly protein PilF		pfam00515
TCCM_0310.00000190	0	0	0	Bacteria;Cyanobacteria;unclassified;Oscillatoriales;unclassified;Trichodesmium;erythraeum;Trichodesmium erythraeum IMS101
TCCM_0080.00000250	0	0	0
TCCM_0574.00000510	0	2151300	0	Bacteria;Proteobacteria;Betaproteobacteria;Burkholderiales;Burkholderiaceae;Burkholderia;vietnamiensis;Burkholderia vietnamiensis G4	Monoamine oxidase		pfam01593
TCCM_0133.00000040	0	0	114590	Bacteria;Cyanobacteria;unclassified;Oscillatoriales;unclassified;Trichodesmium;erythraeum;Trichodesmium erythraeum IMS101
TCCM_0304.00000660	0	0	0	Bacteria;Cyanobacteria;unclassified;Oscillatoriales;unclassified;Trichodesmium;erythraeum;Trichodesmium erythraeum IMS101	Protease subunit of ATP-dependent Clp proteases	KO:K01358	pfam00574
TCCM_0064.00003640	1576000	0	4768400	Eukaryota;Arthropoda;Insecta;Phthiraptera;Pediculidae;Pediculus;humanus corporis;Pediculus humanus corporis USDA	Myosin heavy chain
TCCM_0869.00000030	0	2417900	4488100	Bacteria;Cyanobacteria;unclassified;Oscillatoriales;unclassified;Trichodesmium;erythraeum;Trichodesmium erythraeum IMS101	NAD/NADP transhydrogenase beta subunit	KO:K00325	pfam02233
TCCM_0450.00000200	431970	461890	700170	Bacteria;Cyanobacteria;unclassified;Oscillatoriales;unclassified;Trichodesmium;erythraeum;Trichodesmium erythraeum IMS101
TCCM_0121.00000030	0	0	629070	Bacteria;Cyanobacteria;unclassified;Oscillatoriales;unclassified;Trichodesmium;erythraeum;Trichodesmium erythraeum IMS101	Tryptophanyl-tRNA synthetase	KO:K01867
TCCM_0013.00000050	0	0	369020	Bacteria;Cyanobacteria;unclassified;Oscillatoriales;unclassified;Trichodesmium;erythraeum;Trichodesmium erythraeum IMS101	D-alanyl-D-alanine carboxypeptidase (penicillin-binding protein 4)	KO:K07259	pfam02113
TCCM_0244.00000480	0	0	897200	Bacteria;Cyanobacteria;unclassified;Oscillatoriales;unclassified;Trichodesmium;erythraeum;Trichodesmium erythraeum IMS101	CpcD/allophycocyanin linker domain.		pfam01383
TCCM_0422.00000130	0	0	401690	Bacteria;Cyanobacteria;unclassified;Oscillatoriales;unclassified;Trichodesmium;erythraeum;Trichodesmium erythraeum IMS101
TCCM_0850.00000070	1155300	627490	1803100	Bacteria;Cyanobacteria;unclassified;Oscillatoriales;unclassified;Trichodesmium;erythraeum;Trichodesmium erythraeum IMS101	3-isopropylmalate dehydratase, small subunit	KO:K01704	pfam00694
TCCM_0655.00000300	0	700400	546670	Bacteria;Cyanobacteria;unclassified;Oscillatoriales;unclassified;Trichodesmium;erythraeum;Trichodesmium erythraeum IMS101	Predicted unusual protein kinase
TCCM_0033.00000030	0	79200	1882200	Bacteria;Cyanobacteria;unclassified;Oscillatoriales;unclassified;Trichodesmium;erythraeum;Trichodesmium erythraeum IMS101	Signal transduction histidine kinase		pfam02518
TCCM_0436.00000200	212750	0	0	Bacteria;Cyanobacteria;unclassified;Chroococcales;unclassified;Cyanothece;sp.;Cyanothece sp. PCC 8801	Non-ribosomal peptide synthetase modules and related proteins		pfam13745
TCCM_0194.00000340	0	0	0	Bacteria;Cyanobacteria;unclassified;Oscillatoriales;unclassified;Trichodesmium;erythraeum;Trichodesmium erythraeum IMS101	Glutathionylspermidine synthase		pfam03738
TCCM_0816.00000550	0	0	0	Bacteria;Cyanobacteria;unclassified;Oscillatoriales;unclassified;Trichodesmium;erythraeum;Trichodesmium erythraeum IMS101	Formate hydrogenlyase subunit 6/NADH:ubiquinone oxidoreductase 23 kD subunit (chain I)	KO:K05580
TCCM_0908.00000030	0	0	0	Bacteria;Cyanobacteria;unclassified;Oscillatoriales;unclassified;Trichodesmium;erythraeum;Trichodesmium erythraeum IMS101	Aspartate/tyrosine/aromatic aminotransferase	KO:K00821	pfam00155
TCCM_0426.00000020	0	0	715250	Bacteria;Cyanobacteria;unclassified;Oscillatoriales;unclassified;Trichodesmium;erythraeum;Trichodesmium erythraeum IMS101	Uncharacterized low-complexity proteins		pfam00805
TCCM_0201.00001140	1677600	0	3301900
TCCM_0534.00000030	299600	348340	527900	Bacteria;Cyanobacteria;unclassified;Oscillatoriales;unclassified;Trichodesmium;erythraeum;Trichodesmium erythraeum IMS101			pfam11341
TCCM_0284.00000070	0	0	0	Bacteria;Cyanobacteria;unclassified;Oscillatoriales;unclassified;Trichodesmium;erythraeum;Trichodesmium erythraeum IMS101	Uncharacterized conserved protein		pfam03235
TCCM_0591.00000230	749600	0	548190
TCCM_0170.00000100	114370	0	157330	Bacteria;Cyanobacteria;unclassified;Chroococcales;unclassified;Cyanothece;sp.;Cyanothece sp. PCC 7822	Putative heme iron utilization protein		pfam10615
TCCM_0440.00000350	0	0	1499900	Bacteria;Cyanobacteria;unclassified;Oscillatoriales;unclassified;Trichodesmium;erythraeum;Trichodesmium erythraeum IMS101
TCCM_0012.00000240	1246900	728450	1126600	Bacteria;Cyanobacteria;unclassified;Oscillatoriales;unclassified;Trichodesmium;erythraeum;Trichodesmium erythraeum IMS101	ammonium transporter		pfam00909
TCCM_0185.00001850 (+3)	0	499920	0
TCCM_0636.00005480	0	0	0	Bacteria;Cyanobacteria;unclassified;Chroococcales;unclassified;Cyanothece;sp.;Cyanothece sp. PCC 7822
TCCM_0221.00000550	0	0	0	Bacteria;Cyanobacteria;unclassified;Oscillatoriales;unclassified;Trichodesmium;erythraeum;Trichodesmium erythraeum IMS101	Predicted amidohydrolase		pfam00795
TCCM_0132.00000260	0	0	0	Bacteria;Cyanobacteria;unclassified;Oscillatoriales;unclassified;Trichodesmium;erythraeum;Trichodesmium erythraeum IMS101	S-formylglutathione hydrolase	KO:K01070	pfam00756
TCCM_0761.00000020	0	630570	1007700	Bacteria;Cyanobacteria;unclassified;Oscillatoriales;unclassified;Trichodesmium;erythraeum;Trichodesmium erythraeum IMS101	Ferredoxin-dependent bilin reductase.	KO:K05369	pfam05996
TCCM_0510.00000030	0	0	0	Bacteria;Cyanobacteria;unclassified;Oscillatoriales;unclassified;Trichodesmium;erythraeum;Trichodesmium erythraeum IMS101			pfam13280
TCCM_0950.00002500	687210	0	446640	Bacteria;Cyanobacteria;unclassified;Oscillatoriales;unclassified;Trichodesmium;erythraeum;Trichodesmium erythraeum IMS101	Indoleamine 2,3-dioxygenase.		pfam01231
TCCM_0860.00001490	130450	0	0
2503609024	0	0	0
TCCM_0931.00000630	1714700	992870	2476400	Bacteria;Cyanobacteria;unclassified;Oscillatoriales;unclassified;Trichodesmium;erythraeum;Trichodesmium erythraeum IMS101
TCCM_0216.00000030	0	0	0	Bacteria;Cyanobacteria;unclassified;Oscillatoriales;unclassified;Trichodesmium;erythraeum;Trichodesmium erythraeum IMS101
TCCM_0053.00000410	0	0	0	Bacteria;Cyanobacteria;unclassified;Oscillatoriales;unclassified;Trichodesmium;erythraeum;Trichodesmium erythraeum IMS101	S-adenosylmethionine synthetase	KO:K00789	pfam02773
TCCM_0509.00000090	0	0	0	Bacteria;Proteobacteria;Gammaproteobacteria;Alteromonadales;Pseudoalteromonadaceae;Pseudoalteromonas;sp.;Pseudoalteromonas sp. SM9913	ribosomal protein S3, bacterial type	KO:K02982	pfam00189
TCCM_0222.00000010	0	0	0	Bacteria;Cyanobacteria;unclassified;Oscillatoriales;unclassified;Trichodesmium;erythraeum;Trichodesmium erythraeum IMS101		KO:K00540
TCCM_0640.00000110	0	0	164380	Bacteria;Cyanobacteria;unclassified;Oscillatoriales;unclassified;Trichodesmium;erythraeum;Trichodesmium erythraeum IMS101
TCCM_0012.00000030	0	0	0	Bacteria;Cyanobacteria;unclassified;Oscillatoriales;unclassified;Trichodesmium;erythraeum;Trichodesmium erythraeum IMS101	arginine decarboxylase, biosynthetic	KO:K01585	pfam02784
TCCM_0381.00000010	35019	0	187250	Bacteria;Cyanobacteria;unclassified;Oscillatoriales;unclassified;Trichodesmium;erythraeum;Trichodesmium erythraeum IMS101	2-isopropylmalate synthase/homocitrate synthase family protein	KO:K01649	pfam00682
TCCM_0201.00000030	0	0	0	Bacteria;Cyanobacteria;unclassified;Oscillatoriales;unclassified;Trichodesmium;erythraeum;Trichodesmium erythraeum IMS101	FOG: HEAT repeat		pfam13646
TCCM_0098.00000380	898740	0	1202100	Bacteria;Cyanobacteria;unclassified;Oscillatoriales;unclassified;Trichodesmium;erythraeum;Trichodesmium erythraeum IMS101
TCCM_0040.00000040	0	0	53085	Bacteria;Cyanobacteria;unclassified;Oscillatoriales;unclassified;Trichodesmium;erythraeum;Trichodesmium erythraeum IMS101	haloacid dehalogenase superfamily, subfamily IA, variant 1 with third motif having Dx(3-4)D or Dx(3-4)E/REG-2-like, HAD superfamily (subfamily IA) hydrolase	KO:K07025	pfam13419
TCCM_0379.00000050	629950	663040	1298500	Bacteria;Cyanobacteria;unclassified;Oscillatoriales;unclassified;Trichodesmium;erythraeum;Trichodesmium erythraeum IMS101	Coproporphyrinogen III oxidase	KO:K00228	pfam01218
2503612060	0	134920	579520
TCCM_0991.00000170	0	0	0	Bacteria;Cyanobacteria;unclassified;Oscillatoriales;unclassified;Trichodesmium;erythraeum;Trichodesmium erythraeum IMS101
TCCM_0088.00000040	0	0	0	Bacteria;Planctomycetes;Planctomycetia;Planctomycetales;Planctomycetaceae;Rhodopirellula;baltica;Rhodopirellula baltica SH 1
TCCM_0803.00000170	0	0	0	Bacteria;Cyanobacteria;unclassified;Oscillatoriales;unclassified;Trichodesmium;erythraeum;Trichodesmium erythraeum IMS101			pfam14516
TCCM_0307.00000840	0	1543900	0	Bacteria;Deferribacteres;Deferribacteres;Deferribacterales;Deferribacteraceae;Deferribacter;desulfuricans;Deferribacter desulfuricans SSM1, DSM 14783	acyl carrier protein		pfam00550
TCCM_0499.00000020	0	0	0	Bacteria;Cyanobacteria;unclassified;Oscillatoriales;unclassified;Trichodesmium;erythraeum;Trichodesmium erythraeum IMS101	amino acid carrier protein	KO:K03310	pfam01235
TCCM_0080.00001920	445950	0	0
TCCM_0257.00002260	0	0	0	Bacteria;Cyanobacteria;unclassified;Oscillatoriales;unclassified;Trichodesmium;erythraeum;Trichodesmium erythraeum IMS101	Polyketide synthase modules and related proteins	KO:K13614
TCCM_0032.00002750	2100700	2425600	3990900	Bacteria;Cyanobacteria;unclassified;Oscillatoriales;unclassified;Trichodesmium;erythraeum;Trichodesmium erythraeum IMS101
TCCM_0875.00004100	495300	481670	944790	Bacteria;Bacteroidetes;Cytophagia;Cytophagales;Cytophagaceae;Microscilla;marina;Microscilla marina ATCC 23134	Outer membrane receptor for ferrienterochelin and colicins
TCCM_0242.00004230	0	0	0	Bacteria;Cyanobacteria;unclassified;Oscillatoriales;unclassified;Trichodesmium;erythraeum;Trichodesmium erythraeum IMS101	Phycobilisome protein.	KO:K05377	pfam00502
TCCM_0118.00000240	0	0	0	Bacteria;Cyanobacteria;unclassified;Oscillatoriales;unclassified;Trichodesmium;erythraeum;Trichodesmium erythraeum IMS101	Thiamine pyrophosphate-requiring enzymes [acetolactate synthase, pyruvate dehydrogenase (cytochrome), glyoxylate carboligase, phosphonopyruvate decarboxylase]	KO:K01652	pfam02775
TCCM_0713.00000130	65896	0	0	Bacteria;Cyanobacteria;unclassified;Oscillatoriales;unclassified;Trichodesmium;erythraeum;Trichodesmium erythraeum IMS101	Transcription-repair coupling factor (superfamily II helicase)	KO:K03723	pfam00270
TCCM_0685.00000350	0	0	0	Bacteria;Cyanobacteria;unclassified;Oscillatoriales;unclassified;Trichodesmium;erythraeum;Trichodesmium erythraeum IMS101	deoxyribose-phosphate aldolase	KO:K01619	pfam01791
TCCM_0122.00000530	5001500	0	0	Bacteria;Cyanobacteria;unclassified;Oscillatoriales;unclassified;Trichodesmium;erythraeum;Trichodesmium erythraeum IMS101	ATPases of the AAA+ class	KO:K13525	pfam00004
2503368172	401740	0	0
TCCM_0532.00000020	0	0	0	Bacteria;Cyanobacteria;unclassified;Oscillatoriales;unclassified;Trichodesmium;erythraeum;Trichodesmium erythraeum IMS101	Serine/threonine protein kinase		pfam00069
TCCM_0678.00000010	858660	0	1461100		Uncharacterized protein conserved in bacteria	KO:K09966	pfam09996
TCCM_0043.00000080	0	0	0	Bacteria;Cyanobacteria;unclassified;Oscillatoriales;unclassified;Trichodesmium;erythraeum;Trichodesmium erythraeum IMS101
TCCM_0273.00000150	0	0	0	Bacteria;Cyanobacteria;unclassified;Oscillatoriales;unclassified;Oscillatoria;sp.;Oscillatoria sp. PCC 6506	Glycosyltransferases, probably involved in cell wall biogenesis	KO:K00721	pfam00535
TCCM_0564.00000100	0	83017	547280	Bacteria;Cyanobacteria;unclassified;Oscillatoriales;unclassified;Trichodesmium;erythraeum;Trichodesmium erythraeum IMS101	Uncharacterized protein encoded in toxicity protection region of plasmid R478, contains von Willebrand factor (vWF) domain
TCCM_0728.00000010	0	0	0	Bacteria;Cyanobacteria;unclassified;Oscillatoriales;unclassified;Trichodesmium;erythraeum;Trichodesmium erythraeum IMS101	Chemotaxis protein histidine kinase and related kinases		pfam01627
TCCM_0753.00000570	0	0	1385300	Bacteria;Cyanobacteria;unclassified;Oscillatoriales;unclassified;Trichodesmium;erythraeum;Trichodesmium erythraeum IMS101	Predicted NTPase (NACHT family)		pfam05729
TCCM_0712.00000040	0	0	0	Bacteria;Cyanobacteria;unclassified;Oscillatoriales;unclassified;Trichodesmium;erythraeum;Trichodesmium erythraeum IMS101	Phycobilisome Linker polypeptide.	KO:K02096	pfam00427
TCCM_0050.00000560	0	115650	324170	Bacteria;Cyanobacteria;unclassified;Chroococcales;unclassified;Prochlorococcus;sp.;Prochlorococcus sp. WH 7803
TCCM_0053.00000020	0	0	0	Bacteria;Cyanobacteria;unclassified;Oscillatoriales;unclassified;Trichodesmium;erythraeum;Trichodesmium erythraeum IMS101
TCCM_0874.00000010	0	0	0	Bacteria;Cyanobacteria;unclassified;Oscillatoriales;unclassified;Trichodesmium;erythraeum;Trichodesmium erythraeum IMS101	Predicted sugar kinase	KO:K00858	pfam01513
TCCM_0574.00000030	0	0	0	Bacteria;Cyanobacteria;unclassified;Oscillatoriales;unclassified;Trichodesmium;erythraeum;Trichodesmium erythraeum IMS101	Transcriptional regulator
TCCM_0049.00002220	0	0	720430	Bacteria;Proteobacteria;Betaproteobacteria;Nitrosomonadales;Nitrosomonadaceae;Nitrosospira;multiformis;Nitrosospira multiformis ATCC 25196	Polyketide synthase modules and related proteins	KO:K13614	pfam02801
TCCM_0592.00000140	0	0	385100	Bacteria;Cyanobacteria;unclassified;Oscillatoriales;unclassified;Trichodesmium;erythraeum;Trichodesmium erythraeum IMS101
TCCM_0456.00000110	0	0	0	Bacteria;Cyanobacteria;unclassified;Chroococcales;unclassified;Cyanothece;sp.;Cyanothece sp. PCC 7424	lactoylglutathione lyase		pfam00903
TCCM_0708.00000020	634740	197920	1255500	Bacteria;Cyanobacteria;unclassified;Oscillatoriales;unclassified;Trichodesmium;erythraeum;Trichodesmium erythraeum IMS101	Carbohydrate-selective porin, OprB family.		pfam04966
TCCM_0942.00000080	281160	0	0	Bacteria;Cyanobacteria;unclassified;Oscillatoriales;unclassified;Trichodesmium;erythraeum;Trichodesmium erythraeum IMS101	ABC-type multidrug transport system, ATPase component	KO:K09687
TCCM_0116.00000010	2292300	394170	440900	Bacteria;Cyanobacteria;unclassified;Oscillatoriales;unclassified;Trichodesmium;erythraeum;Trichodesmium erythraeum IMS101	Rubredoxin		pfam00301
TCCM_0107.00000390	0	0	0
TCCM_0668.00000030	0	0	0	Bacteria;Cyanobacteria;unclassified;Oscillatoriales;unclassified;Trichodesmium;erythraeum;Trichodesmium erythraeum IMS101
TCCM_0687.00000130	0	217730	396690	Bacteria;Cyanobacteria;unclassified;Oscillatoriales;unclassified;Trichodesmium;erythraeum;Trichodesmium erythraeum IMS101	Holliday junction DNA helicase, RuvB subunit	KO:K03551	pfam05496
TCCM_0548.00000190	709930	0	765850	Bacteria;Cyanobacteria;unclassified;Oscillatoriales;unclassified;Trichodesmium;erythraeum;Trichodesmium erythraeum IMS101	photosystem II reaction center protein Psb28	KO:K08903	pfam03912
TCCM_0353.00000550	0	0	0	Bacteria;Cyanobacteria;unclassified;Oscillatoriales;unclassified;Trichodesmium;erythraeum;Trichodesmium erythraeum IMS101	Predicted RNA-binding protein (contains KH domain)	KO:K06960	pfam13083
TCCM_0261.00000130	0	0	0	Bacteria;Cyanobacteria;unclassified;Oscillatoriales;unclassified;Trichodesmium;erythraeum;Trichodesmium erythraeum IMS101	5''/3''-nucleotidase SurE	KO:K03787	pfam01975
TCCM_0615.00000020	0	0	0	Bacteria;Cyanobacteria;unclassified;Oscillatoriales;unclassified;Trichodesmium;erythraeum;Trichodesmium erythraeum IMS101
TCCM_0293.00000020	0	0	1268900
TCCM_0377.00000010	0	0	0	Bacteria;Cyanobacteria;unclassified;Oscillatoriales;unclassified;Trichodesmium;erythraeum;Trichodesmium erythraeum IMS101	ABC-type spermidine/putrescine transport systems, ATPase components	KO:K02010	pfam00005
TCCM_0301.00000080	0	0	0	Bacteria;Cyanobacteria;unclassified;Oscillatoriales;unclassified;Trichodesmium;erythraeum;Trichodesmium erythraeum IMS101	Trypsin-like serine proteases, typically periplasmic, contain C-terminal PDZ domain		pfam13365
TCCM_0126.00000030	0	0	60653	Bacteria;Cyanobacteria;unclassified;Oscillatoriales;unclassified;Trichodesmium;erythraeum;Trichodesmium erythraeum IMS101	Predicted signal-transduction protein containing cAMP-binding and CBS domains	KO:K06147	pfam00027
TCCM_0870.00002040	0	0	0	Eukaryota;Arthropoda;Insecta;Diptera;Culicidae;Culex;pipiens quinquefasciatus;Culex pipiens quinquefasciatus JHB	Myosin tail.	KO:K10352	pfam01576
TCCM_0496.00000590	0	0	0	Bacteria;Actinobacteria;Actinobacteria;Actinomycetales;Mycobacteriaceae;Mycobacterium;kansasii;Mycobacterium kansasii ATCC 12478	Arylsulfatase A and related enzymes	KO:K01130	pfam00884
TCCM_0322.00000130	0	0	0	Bacteria;Cyanobacteria;unclassified;Oscillatoriales;unclassified;Trichodesmium;erythraeum;Trichodesmium erythraeum IMS101
TCCM_0892.00000110	0	0	0	Bacteria;Cyanobacteria;unclassified;Chroococcales;unclassified;Crocosphaera;watsonii;Crocosphaera watsonii WH 8501	type 1 secretion C-terminal target domain (VC_A0849 subclass)		pfam00353
TCCM_0199.00000550	0	0	1055500	Bacteria;Cyanobacteria;unclassified;Oscillatoriales;unclassified;Trichodesmium;erythraeum;Trichodesmium erythraeum IMS101	N-acetylglucosamine-1-phosphate uridyltransferase (contains nucleotidyltransferase and I-patch acetyltransferase domains)	KO:K04042	pfam00132
TCCM_0233.00005670	0	194910	0	Bacteria;Cyanobacteria;unclassified;Oscillatoriales;unclassified;Trichodesmium;erythraeum;Trichodesmium erythraeum IMS101	Aspartate/tyrosine/aromatic aminotransferase	KO:K00812	pfam00155
TCCM_0008.00000690	0	0	0
TCCM_0508.00000020	0	0	0	Bacteria;Cyanobacteria;unclassified;Oscillatoriales;unclassified;Trichodesmium;erythraeum;Trichodesmium erythraeum IMS101	Uncharacterized conserved protein	KO:K09138	pfam04016
TCCM_0880.00000040	0	0	0	Bacteria;Cyanobacteria;unclassified;Oscillatoriales;unclassified;Trichodesmium;erythraeum;Trichodesmium erythraeum IMS101	ABC-type uncharacterized transport system involved in gliding motility, auxiliary component		pfam09822
TCCM_0957.00000010	0	0	0	Bacteria;Cyanobacteria;unclassified;Oscillatoriales;unclassified;Trichodesmium;erythraeum;Trichodesmium erythraeum IMS101	Predicted bile acid beta-glucosidase		pfam04685
TCCM_0867.00001400	0	0	0	Bacteria;Cyanobacteria;unclassified;Oscillatoriales;unclassified;Microcoleus;chthonoplastes;Microcoleus chthonoplastes PCC 7420	Non-ribosomal peptide synthetase modules and related proteins		pfam00501
TCCM_0080.00000050	0	0	582900	Bacteria;Cyanobacteria;unclassified;Oscillatoriales;unclassified;Trichodesmium;erythraeum;Trichodesmium erythraeum IMS101	Mannose-6-phosphate isomerase	KO:K00971	pfam01050
TCCM_0004.00003210	101430	93081	374920
TCCM_0911.00000350	22148000	19508000	41234000	Bacteria;Cyanobacteria;unclassified;Oscillatoriales;unclassified;Trichodesmium;erythraeum;Trichodesmium erythraeum IMS101	Carbohydrate-selective porin, OprB family./S-layer homology domain.		pfam04966
TCCM_0053.00000400	0	1079200	1764800	Bacteria;Cyanobacteria;unclassified;Oscillatoriales;unclassified;Trichodesmium;erythraeum;Trichodesmium erythraeum IMS101	S-adenosylmethionine synthetase	KO:K00789	pfam02773
TCCM_0690.00000070	0	0	0	Bacteria;Proteobacteria;Gammaproteobacteria;Alteromonadales;unclassified;Pseudoalteromonas;sp.;Pseudoalteromonas sp. TW-7	Aconitase B	KO:K01682	pfam06434
TCCM_0181.00000330	0	0	0	Bacteria;Proteobacteria;Gammaproteobacteria;Alteromonadales;Pseudoalteromonadaceae;Pseudoalteromonas;sp.;Pseudoalteromonas sp. SM9913	malate dehydrogenase, NAD-dependent	KO:K00024	pfam00056
TCCM_0817.00000080	1052100	0	0	Bacteria;Cyanobacteria;unclassified;Oscillatoriales;unclassified;Trichodesmium;erythraeum;Trichodesmium erythraeum IMS101	Phosphomannomutase	KO:K01835	pfam02880
TCCM_0877.00000170	0	0	0	Bacteria;Cyanobacteria;unclassified;Oscillatoriales;unclassified;Trichodesmium;erythraeum;Trichodesmium erythraeum IMS101	2-polyprenyl-6-methoxyphenol hydroxylase and related FAD-dependent oxidoreductases		pfam01494
TCCM_0695.00000010	0	0	0	Bacteria;Cyanobacteria;unclassified;Oscillatoriales;unclassified;Trichodesmium;erythraeum;Trichodesmium erythraeum IMS101	ABC-type proline/glycine betaine transport systems, periplasmic components	KO:K02002	pfam04069
TCCM_0932.00003780	0	0	0
TCCM_0676.00000010	0	0	190120	Bacteria;Cyanobacteria;unclassified;Oscillatoriales;unclassified;Trichodesmium;erythraeum;Trichodesmium erythraeum IMS101	radical SAM-linked protein/radical SAM family uncharacterized protein		pfam10105
TCCM_0309.00000280	0	597230	1014200	Bacteria;Cyanobacteria;unclassified;Oscillatoriales;unclassified;Trichodesmium;erythraeum;Trichodesmium erythraeum IMS101	Large extracellular alpha-helical protein	KO:K06894	pfam01835
TCCM_0119.00000140	0	0	0	Bacteria;Cyanobacteria;unclassified;Oscillatoriales;unclassified;Trichodesmium;erythraeum;Trichodesmium erythraeum IMS101	Developmentally Regulated MAPK Interacting Protein.		pfam10342
TCCM_0001.00000030	0	0	0	Bacteria;Cyanobacteria;unclassified;Oscillatoriales;unclassified;Trichodesmium;erythraeum;Trichodesmium erythraeum IMS101	Carbonic anhydrases/acetyltransferases, isoleucine patch superfamily		pfam00132
TCCM_0521.00000100	0	0	0	Bacteria;Cyanobacteria;unclassified;Oscillatoriales;unclassified;Trichodesmium;erythraeum;Trichodesmium erythraeum IMS101	ABC-type branched-chain amino acid transport systems, periplasmic component		pfam01094
TCCM_0480.00004160	0	0	0
TCCM_0187.00004840	15496000	14833000	25206000
TCCM_0044.00003510	0	0	0
TCCM_0879.00000280	0	0	0	Bacteria;Cyanobacteria;unclassified;Oscillatoriales;unclassified;Trichodesmium;erythraeum;Trichodesmium erythraeum IMS101	ABC-type Fe3+ transport system, periplasmic component	KO:K02012	pfam13416
TCCM_0822.00000140	0	0	0	Bacteria;Cyanobacteria;unclassified;Oscillatoriales;unclassified;Trichodesmium;erythraeum;Trichodesmium erythraeum IMS101	Glycosyltransferases involved in cell wall biogenesis		pfam00535
TCCM_0826.00000240	883600	993910	741570	Bacteria;Cyanobacteria;unclassified;Nostocales;Nostocaceae;Nostoc;punctiforme;Nostoc punctiforme PCC 73102	Non-ribosomal peptide synthetase modules and related proteins		pfam00501
TCCM_0996.00000170	0	0	0	Bacteria;Cyanobacteria;unclassified;Oscillatoriales;unclassified;Trichodesmium;erythraeum;Trichodesmium erythraeum IMS101
TCCM_0901.00000250	229600	0	354100	Bacteria;Proteobacteria;Gammaproteobacteria;Methylococcales;Crenotrichaceae;Crenothrix;polyspora;Crenothrix polyspora
TCCM_0018.00000080	0	0	0	Bacteria;Cyanobacteria;unclassified;Oscillatoriales;unclassified;Trichodesmium;erythraeum;Trichodesmium erythraeum IMS101	phosphate ABC transporter, permease protein PstA	KO:K02038	pfam00528
TCCM_0518.00000260	0	0	0	Bacteria;Cyanobacteria;unclassified;Oscillatoriales;unclassified;Trichodesmium;erythraeum;Trichodesmium erythraeum IMS101	(E)-4-hydroxy-3-methyl-but-2-enyl pyrophosphate reductase (IPP and DMAPP forming)	KO:K03527	pfam02401
2503741514	0	0	0
TCCM_0227.00000160	0	0	0	Bacteria;Cyanobacteria;unclassified;Nostocales;Nostocaceae;Anabaena;variabilis;Anabaena variabilis ATCC 29413
TCCM_0731.00000170	0	302490	605430	Bacteria;Cyanobacteria;unclassified;Oscillatoriales;unclassified;Trichodesmium;erythraeum;Trichodesmium erythraeum IMS101	Predicted hydrolases or acyltransferases (alpha/beta hydrolase superfamily)	KO:K01563	pfam12697
TCCM_0858.00000010	0	0	0	Bacteria;Cyanobacteria;unclassified;Oscillatoriales;unclassified;Trichodesmium;erythraeum;Trichodesmium erythraeum IMS101
TCCM_0102.00000430	0	0	0
TCCM_0012.00000050	0	0	0	Bacteria;Cyanobacteria;unclassified;Oscillatoriales;unclassified;Trichodesmium;erythraeum;Trichodesmium erythraeum IMS101
TCCM_0014.00000080	0	0	0	Bacteria;Cyanobacteria;unclassified;Oscillatoriales;unclassified;Trichodesmium;erythraeum;Trichodesmium erythraeum IMS101	Signal transduction histidine kinase regulating C4-dicarboxylate transport system	KO:K00908	pfam02518
TCCM_0851.00000110	0	0	0	Bacteria;Cyanobacteria;unclassified;Nostocales;Nostocaceae;Nodularia;spumigena;Nodularia spumigena CCY9414	Acyl-CoA synthetases (AMP-forming)/AMP-acid ligases II		pfam00501
TCCM_0087.00000700	0	0	0
TCCM_0532.00000030	0	0	0	Bacteria;Cyanobacteria;unclassified;Oscillatoriales;unclassified;Trichodesmium;erythraeum;Trichodesmium erythraeum IMS101
TCCM_0821.00000370	0	0	0	Bacteria;Cyanobacteria;unclassified;Oscillatoriales;unclassified;Trichodesmium;erythraeum;Trichodesmium erythraeum IMS101	phosphate ABC transporter, phosphate-binding protein	KO:K02040	pfam12849
TCCM_0173.00000310	0	0	0	Bacteria;Proteobacteria;Gammaproteobacteria;Alteromonadales;Pseudoalteromonadaceae;Pseudoalteromonas;sp.;Pseudoalteromonas sp. SM9913	50S ribosomal protein L4, bacterial/organelle	KO:K02926	pfam00573
TCCM_0658.00000350	0	0	0	Bacteria;Proteobacteria;Gammaproteobacteria;Alteromonadales;Pseudoalteromonadaceae;Pseudoalteromonas;sp.;Pseudoalteromonas sp. SM9913	Ribosomal protein L1	KO:K02863	pfam00687
TCCM_0544.00000010	0	0	0	Bacteria;Cyanobacteria;unclassified;Oscillatoriales;unclassified;Trichodesmium;erythraeum;Trichodesmium erythraeum IMS101	UDP-N-acetylglucosamine enolpyruvyl transferase	KO:K00790
TCCM_0295.00000030	0	0	317530		Predicted amidohydrolase
TCCM_0682.00000010	0	0	0	Bacteria;Cyanobacteria;unclassified;Oscillatoriales;unclassified;Trichodesmium;erythraeum;Trichodesmium erythraeum IMS101	excinuclease ABC, B subunit	KO:K03702	pfam12344
TCCM_0282.00000220	0	0	0	Bacteria;Cyanobacteria;unclassified;Oscillatoriales;unclassified;Trichodesmium;erythraeum;Trichodesmium erythraeum IMS101			pfam11780
TCCM_0339.00000030	0	0	0	Bacteria;Cyanobacteria;unclassified;Oscillatoriales;unclassified;Trichodesmium;erythraeum;Trichodesmium erythraeum IMS101	Trypsin-like serine proteases, typically periplasmic, contain C-terminal PDZ domain		pfam13365
TCCM_0280.00000050	0	0	425920	Bacteria;Cyanobacteria;unclassified;Oscillatoriales;unclassified;Trichodesmium;erythraeum;Trichodesmium erythraeum IMS101	ATPase, P-type (transporting), HAD superfamily, subfamily IC/ATPase, P-type (transporting), HAD superfamily, subfamily IC/heavy metal translocating P-type ATPase	KO:K01533	pfam00122
TCCM_0360.00000210	0	0	0	Bacteria;Cyanobacteria;unclassified;Chroococcales;unclassified;Cyanothece;sp.;Cyanothece sp. PCC 7822	Phosphopantetheinyl transferase
TCCM_0470.00000220	0	0	0	Bacteria;Cyanobacteria;unclassified;Oscillatoriales;unclassified;Trichodesmium;erythraeum;Trichodesmium erythraeum IMS101	Uncharacterized protein conserved in bacteria
TCCM_0207.00000980	4033800	8252800	7277100	Bacteria;Cyanobacteria;unclassified;Oscillatoriales;unclassified;Trichodesmium;erythraeum;Trichodesmium erythraeum IMS101	Carbohydrate-selective porin		pfam04966
TCCM_0022.00000020	0	0	0	Bacteria;Cyanobacteria;unclassified;Oscillatoriales;unclassified;Microcoleus;chthonoplastes;Microcoleus chthonoplastes PCC 7420	Predicted membrane protein		pfam13231
TCCM_0804.00002230	0	174020	376360	Bacteria;Cyanobacteria;unclassified;Oscillatoriales;unclassified;Arthrospira;maxima;Arthrospira maxima CS-328	GMP synthase, PP-ATPase domain/subunit	KO:K01951	pfam00958
TCCM_0058.00000250	0	0	0	Bacteria;Cyanobacteria;unclassified;Oscillatoriales;unclassified;Trichodesmium;erythraeum;Trichodesmium erythraeum IMS101	Hemolysin-type calcium-binding repeat (2 copies).		pfam00353
TCCM_0087.00000020	0	0	0	Bacteria;Cyanobacteria;unclassified;Oscillatoriales;unclassified;Trichodesmium;erythraeum;Trichodesmium erythraeum IMS101	Gluconolactonase		pfam08450
2503613305	0	0	0
TCCM_0665.00000380	0	0	0	Bacteria;Cyanobacteria;unclassified;Nostocales;Nostocaceae;Nostoc;punctiforme;Nostoc punctiforme PCC 73102	Non-ribosomal peptide synthetase modules and related proteins		pfam00501
TCCM_0156.00000030	0	0	0	Bacteria;Cyanobacteria;unclassified;Oscillatoriales;unclassified;Trichodesmium;erythraeum;Trichodesmium erythraeum IMS101	3-oxoacyl-(acyl-carrier-protein) synthase III	KO:K00648	pfam08541
TCCM_0628.00000290	0	0	0	Bacteria;Cyanobacteria;unclassified;Oscillatoriales;unclassified;Trichodesmium;erythraeum;Trichodesmium erythraeum IMS101	MoxR-like ATPases		pfam07728
TCCM_0081.00000490	0	0	0	Bacteria;Cyanobacteria;unclassified;Oscillatoriales;unclassified;Trichodesmium;erythraeum;Trichodesmium erythraeum IMS101	secondary thiamine-phosphate synthase enzyme		pfam01894
TCCM_0647.00001580	0	0	0	Bacteria;Cyanobacteria;unclassified;Oscillatoriales;unclassified;Trichodesmium;erythraeum;Trichodesmium erythraeum IMS101	Aminopeptidase N	KO:K01256	pfam11940
TCCM_0358.00002940	504650	0	0	Bacteria;Cyanobacteria;unclassified;Oscillatoriales;unclassified;Trichodesmium;erythraeum;Trichodesmium erythraeum IMS101
TCCM_0342.00001220	0	0	0	Bacteria;Proteobacteria;Betaproteobacteria;Burkholderiales;Burkholderiaceae;Burkholderia;cepacia;Burkholderia cepacia AMMD	Phosphopantetheine attachment site.		pfam00550
TCCM_0091.00000520	0	0	0	Bacteria;Cyanobacteria;unclassified;Oscillatoriales;unclassified;Trichodesmium;erythraeum;Trichodesmium erythraeum IMS101	Phage-related lysozyme (muraminidase)
TCCM_0176.00000040	0	0	0	Bacteria;Cyanobacteria;unclassified;Oscillatoriales;unclassified;Trichodesmium;erythraeum;Trichodesmium erythraeum IMS101	cysteine desulfurases, SufS subfamily	KO:K11717	pfam00266
[truncated: 2,486 more rows]
