# Supplementary material for: Mechanisms and heterogeneity of in situ mineral processing by the marine nitrogen fixer Trichodesmium revealed by single-colony metaproteomics
Source: ISME Commun. 2021 Jul 13;1:35. doi: 10.1038/s43705-021-00034-y (PMC9723768; doi:10.1038/s43705-021-00034-y)
Supplement: Supplementary file 5 — Supplementary Table S5 [file 43705_2021_34_MOESM5_ESM.xlsx]

## Sheet: Sheet1
Table S5. Metatryp LCA analysis of peptides used to identify epibiont proteins.
From Held et al., 2021 "Mechanisms and heterogeneity of in situ mineral processing by the marine nitrogen fixer Trichodesmium revealed by single colony metaproteomics"
Only peptides assigned to non-Trichodesmium species were considered here.
If Metatryp LCA analysis indicated Bacteria, Cyanobacteria, or Trichodesmium it was assume that the peptide belonged to Trichodesmium
Otherwise the original annotation was considered to be correct.
* Blank value indicates that the peptide was not found in the Metatryp online database: www.metatryp.whoi.edu
The public Metatryp database was last accessed May 23 2020 and included T. erythraeum sp. IMS101 and T. theibautii sp. VII Trichodesmium species
Protein name	Other Proteins	Database	Peptide sequence		Metatryp_LCA (if available)*
TCCM_0877.00000340	TCCM_0200.00005720	JGI_metaG	ASQDFNYNLNLGECAR
TCCM_0838.00000020		JGI_metaG	VGIEALNVYGGSAK
TCCM_0944.00000200		JGI_metaG	EASLALLDEEDAREAAPYFDYIIQAMS
TCCM_0043.00000390		JGI_metaG	ESYWFNDVGTVASLDK
TCCM_0784.00003340		JGI_metaG	DQEGQDVLLFIDNIFR
TCCM_0197.00004440		JGI_metaG	SGPFGQIFRPDNFVFGQSGAGNNWAK
TCCM_0838.00000020		JGI_metaG	YSLSMEEYEQLLSHSSTVAFGTR
TCCM_0877.00000340	TCCM_0200.00005720	JGI_metaG	ASQDFNYNLNLGECAR
TCCM_0263.00000200		JGI_metaG	GMDILAESVAVTLGPK
TCCM_0774.00000320		JGI_metaG	VGIPGANFGISTEDITLAEILK
TCCM_0110.00005500		JGI_metaG	APANVGYNSVIAPVVK
TCCM_0110.00005500		JGI_metaG	LTNSDQEDLNITATGK
TCCM_0755.00000190	TCCM_0824.00000140,TCCM_0414.00000100	JGI_metaG	LGVMASDPTELIEK
TCCM_0877.00000340		JGI_metaG	AFDENPGLANLLLAPEFK
TCCM_0877.00000340	TCCM_0200.00005720	JGI_metaG	ASQDFNYNLNLGECAR
TCCM_0774.00000320		JGI_metaG	VGIPGANFGISTEDITLAEILK
TCCM_0838.00000020		JGI_metaG	VGIEALNVYGGSAK
TCCM_0838.00000020		JGI_metaG	YSLSMEEYEQLLSHSSTVAFGTR
TCCM_0070.00000020		JGI_metaG	IIAASGDGNHTYVPQSDSIQTR
TCCM_0944.00000200	TCCM_0755.00005250	JGI_metaG	EMYNSLGVPVPGMVESIR
TCCM_0193.00000290		JGI_metaG	SQPQDLAVLLLTSGSTGISK
TCCM_0877.00000340		JGI_metaG	AFDENPGLANLLLAPEFK
TCCM_0877.00000340	TCCM_0200.00005720	JGI_metaG	ASQDFNYNLNLGECAR
TCCM_0043.00000390		JGI_metaG	ESYWFNDVGTVASLDK
TCCM_0110.00005500		JGI_metaG	APANVGYNSVIAPVVK
TCCM_0110.00005500		JGI_metaG	LTNSDQEDLNITATGK
TCCM_0110.00005500		JGI_metaG	SFVGEGTVVWGAR
TCCM_0755.00000190	TCCM_0824.00000140,TCCM_0414.00000100	JGI_metaG	LGVMASDPTELIEK
TCCM_0755.00000190		JGI_metaG	MALTGNILSVIPAR
TCCM_0877.00000340		JGI_metaG	AFDENPGLANLLLAPEFK
TCCM_0877.00000340	TCCM_0200.00005720	JGI_metaG	ASQDFNYNLNLGECAR
TCCM_0877.00000340		JGI_metaG	ATLPQNLTQAQR
TCCM_0877.00000340		JGI_metaG	RATLPQNLTQAQR
TCCM_0838.00000020		JGI_metaG	SMSTYIQDYLGLSR
TCCM_0838.00000020		JGI_metaG	VGIEALNVYGGSAK
TCCM_0838.00000020		JGI_metaG	YSLSMEEYEQLLSHSSTVAFGTR
TCCM_0774.00000320		JGI_metaG	VGIPGANFGISTEDITLAEILK
TCCM_0200.00005720	TCCM_0877.00000340	JGI_metaG	ASQDFNYNLNLGECAR
TCCM_0200.00005720		JGI_metaG	ICSYAQGMALLAK		Synechococcus
TCCM_0117.00000040		JGI_metaG	VIAIVDVESPDQLDQIIMDLPIVK
TCCM_0193.00000290		JGI_metaG	SQPQDLAVLLLTSGSTGISK
TCCM_0211.00000030		JGI_metaG	LPVIFIVLNDR
TCCM_0110.00005500		JGI_metaG	SFVGEGTVVWGAR
TCCM_0755.00000190		JGI_metaG	ATGVNYDGNTNGISAPSSQSQASLEEGVYRK
TCCM_0755.00000190	TCCM_0824.00000140,TCCM_0414.00000100	JGI_metaG	LGVMASDPTELIEK
TCCM_0755.00000190		JGI_metaG	LLGWKTESELVGVFSGKPNSESPK
TCCM_0755.00000190		JGI_metaG	QAAVSSFGFSGTNAHVVIAEAPAELR
TCCM_0755.00000190		JGI_metaG	YSQAIQDNDHIYGVIK
TCCM_0263.00000200		JGI_metaG	ALEKGMDILAESVAVTLGPK
TCCM_0263.00000200		JGI_metaG	FGAPQIVNDGVTIAK
TCCM_0350.00000370		JGI_metaG	IQIYRPEANNTIDTHLTQELLSALR
TCCM_0877.00000340		JGI_metaG	AFDENPGLANLLLAPEFK
TCCM_0877.00000340	TCCM_0200.00005720	JGI_metaG	ASQDFNYNLNLGECAR
TCCM_0877.00000340		JGI_metaG	ATLPQNLTQAQR
TCCM_0877.00000340		JGI_metaG	RATLPQNLTQAQR
TCCM_0525.00000030		JGI_metaG	KFDFAGSEIEKLK
TCCM_0525.00000030		JGI_metaG	RAELDIENALSVAQEVIEK
TCCM_0525.00000030		JGI_metaG	VKEEEFVQAHQR
TCCM_0838.00000020		JGI_metaG	VGIEALNVYGGSAK
TCCM_0838.00000020		JGI_metaG	YSLSMEEYEQLLSHSSTVAFGTR
TCCM_0995.00005240		JGI_metaG	FDGALNVDLTEFQTNLVPYPR
TCCM_0455.00000040		JGI_metaG	IVKVELVTGKPGMNTGLL
TCCM_0774.00000320		JGI_metaG	SAFITGQSPVR
TCCM_0774.00000320		JGI_metaG	SAFITGQSPVRTGLTK
TCCM_0774.00000320		JGI_metaG	VGIPGANFGISTEDITLAEILK
TCCM_0307.00000540		JGI_metaG	AQGTIFGNGSGIVLLK
TCCM_0307.00000540		JGI_metaG	KLEDAIADNDRIYCVIK
TCCM_0748.00000070		JGI_metaG	VLNILIDDDVAVKDSLFTQGR
TCCM_0748.00000070		JGI_metaG	VVNSDIGILNIVK
TCCM_0070.00000020		JGI_metaG	IIAASGDGNHTYVPQSDSIQTR
TCCM_0043.00000390		JGI_metaG	ESYWFNDVGTVASLDK
TCCM_0043.00000390		JGI_metaG	FDKVNYSGVNTNNFSMSEVVEVSAPK
TCCM_0043.00000390		JGI_metaG	SGIKYPVIVRFDK
TCCM_0899.00000010		JGI_metaG	AINTALAMADLQPESIDYVNTHGTGSPLGDKTELAALK
TCCM_0899.00000010		JGI_metaG	VGLVVGGSNLQQR
TCCM_0193.00000290		JGI_metaG	FAVETLEELRGFEPDINIYK
TCCM_0193.00000290		JGI_metaG	QGIVYINSDGSENSQSYQDLLLDAQK
TCCM_0193.00000290		JGI_metaG	SQPQDLAVLLLTSGSTGISK
TCCM_0211.00000040		JGI_metaG	QESGAAFMADGYAR
TCCM_0211.00000040		JGI_metaG	SPAPETISYPHIR
TCCM_0211.00000030		JGI_metaG	VSQKEGALEEPNSK
TCCM_0197.00004440		JGI_metaG	SGPFGQIFRPDNFVFGQSGAGNNWAK
TCCM_0899.00000020		JGI_metaG	NLGELADIFAEKLEARN
TCCM_0995.00005240		JGI_metaG	FDGALNVDLTEFQTNLVPYPR
TCCM_0197.00004440		JGI_metaG	SGPFGQIFRPDNFVFGQSGAGNNWAK
TCCM_0193.00000290		JGI_metaG	FAVETLEELRGFEPDINIYK
TCCM_0418.00004780		JGI_metaG	GSITSVQAIYVPADDLTDPAPATTFAHLDATTVLSR
TCCM_0263.00000200		JGI_metaG	ALEKGMDILAESVAVTLGPK
TCCM_0774.00000320		JGI_metaG	VGIPGANFGISTEDITLAEILK
TCCM_0838.00000020		JGI_metaG	VGIEALNVYGGSAK
TCCM_0877.00000340		JGI_metaG	AFDENPGLANLLLAPEFK
TCCM_0755.00000190		JGI_metaG	MALTGNILSVIPAR
TCCM_0117.00000040		JGI_metaG	VIAIVDVESPDQLDQIIMDLPIVK
TCCM_0838.00000020		JGI_metaG	VGIEALNVYGGSAK
TCCM_0838.00000020		JGI_metaG	YSLSMEEYEQLLSHSSTVAFGTR
TCCM_0877.00000340		JGI_metaG	AFDENPGLANLLLAPEFK
TCCM_0877.00000340	TCCM_0200.00005720	JGI_metaG	ASQDFNYNLNLGECAR
TCCM_0755.00000190	TCCM_0824.00000140,TCCM_0414.00000100	JGI_metaG	LGVMASDPTELIEK
TCCM_0193.00000290		JGI_metaG	QGIVYINSDGSENSQSYQDLLLDAQK
TCCM_0117.00000040		JGI_metaG	VIAIVDVESPDQLDQIIMDLPIVK
TCCM_0877.00000340		JGI_metaG	AFDENPGLANLLLAPEFK
TCCM_0877.00000340	TCCM_0200.00005720	JGI_metaG	ASQDFNYNLNLGECAR
TCCM_0442.00005860		JGI_metaG	VAPEEHPVLLTEAPLNPK
TCCM_0263.00000200		JGI_metaG	ALEKGMDILAESVAVTLGPK
TCCM_0263.00000200		JGI_metaG	ALEKGMDILAESVAVTLGPKGR
TCCM_0263.00000200		JGI_metaG	NVVLEKKFGAPQIVNDGVTIAK
TCCM_0877.00000340	TCCM_0200.00005720	JGI_metaG	ASQDFNYNLNLGECAR
TCCM_0049.00002220		JGI_metaG	RLNNAIADGDEIHAIIR
TCCM_0049.00002220		JGI_metaG	TFDANAKGTVLGDGVGVVLLK
TCCM_0049.00002220		JGI_metaG	TFDANAKGTVLGDGVGVVLLKR
TCCM_0908.00000460		JGI_metaG	LALTTQAISASEADKWGLIDEYGNNTNQLISK
TCCM_0197.00004440		JGI_metaG	SGPFGQIFRPDNFVFGQSGAGNNWAK
TCCM_0908.00000460		JGI_metaG	LALTTQAISASEADKWGLIDEYGNNTNQLISK
TCCM_0197.00004440		JGI_metaG	SGPFGQIFRPDNFVFGQSGAGNNWAK
TCCM_0995.00005240		JGI_metaG	FDGALNVDLTEFQTNLVPYPR
TCCM_0070.00000020		JGI_metaG	IIAASGDGNHTYVPQSDSIQTR
TCCM_0263.00000200		JGI_metaG	ALEKGMDILAESVAVTLGPK
TCCM_0263.00000200		JGI_metaG	ALEKGMDILAESVAVTLGPKGR
TCCM_0263.00000200		JGI_metaG	FGAPQIVNDGVTIAK
TCCM_0263.00000200		JGI_metaG	RALEKGMDILAESVAVTLGPK
TCCM_0995.00005240		JGI_metaG	FDGALNVDLTEFQTNLVPYPR
TCCM_0455.00000040		JGI_metaG	TQRELQNTYFTK
TCCM_0200.00005720	TCCM_0877.00000340	JGI_metaG	ASQDFNYNLNLGECAR
TCCM_0200.00005720	TCCM_0517.00000150	JGI_metaG	CKGDTQAMINKVR
TCCM_0200.00005720		JGI_metaG	DALYCSKICSYAQGMALLAK
TCCM_0200.00005720		JGI_metaG	ICSYAQGMALLAK
TCCM_0542.00000820		JGI_metaG	LSDAVADGDNILAVIR
TCCM_0755.00000190	TCCM_0824.00000140,TCCM_0414.00000100	JGI_metaG	LGVMASDPTELIEK
TCCM_0755.00000190		JGI_metaG	QAAVSSFGFSGTNAHVVIAEAPAELR
TCCM_0755.00000190		JGI_metaG	QCGVFVGAATGDYSELLSISGLNTHR
TCCM_0755.00000190		JGI_metaG	RYSQAIQDNDHIYGVIK
TCCM_0755.00000190		JGI_metaG	TNIGHSAAAAGVSGLIK
TCCM_0755.00000190		JGI_metaG	YSQAIQDNDHIYGVIK
TCCM_0944.00000200		JGI_metaG	IKIVSVLSENEK
TCCM_0877.00000340		JGI_metaG	AFDENPGLANLLLAPEFK
TCCM_0877.00000340		JGI_metaG	ATLPQNLTQAQR
TCCM_0877.00000340		JGI_metaG	ATLPQNLTQAQRDYFGAHTYER
TCCM_0877.00000340		JGI_metaG	GEFFHTEWPTK
TCCM_0877.00000340		JGI_metaG	IDKPRGEFFHTEWPTK
TCCM_0877.00000340		JGI_metaG	RATLPQNLTQAQR
TCCM_0877.00000340		JGI_metaG	RATLPQNLTQAQRDYFGAHTYER
TCCM_0117.00000040		JGI_metaG	KLGQYVNIEVTSLRPYEDFAK
TCCM_0716.00001210		JGI_metaG	GIDLAVQAVIEDVASR
TCCM_0784.00003340		JGI_metaG	DQEGQDVLLFIDNIFR
TCCM_0838.00000020		JGI_metaG	HLDMTRFDNLLMKEK
TCCM_0838.00000020		JGI_metaG	MQKVGIEALNVYGGSAK
TCCM_0838.00000020		JGI_metaG	RVGIFSYGSGCCSEFYSGVVTPQGK
TCCM_0838.00000020		JGI_metaG	RVGIFSYGSGCCSEFYSGVVTPQGKEIQAQQK
TCCM_0838.00000020		JGI_metaG	SMSTYIQDYLGLSR
TCCM_0838.00000020		JGI_metaG	VGIEALNVYGGSAK
TCCM_0838.00000020		JGI_metaG	VGIEALNVYGGSAKLDVR
TCCM_0838.00000020		JGI_metaG	YSLSMEEYEQLLSHSSTVAFGTR
TCCM_0908.00000460		JGI_metaG	ASSHAYYNILK
TCCM_0908.00000460		JGI_metaG	LALTTQAISASEADKWGLIDEYGNNTNQLISK
TCCM_0043.00000390		JGI_metaG	ESYWFNDVGTVASLDK
TCCM_0043.00000390		JGI_metaG	FDKVNYSGVNTNNFSMSEVVEVSAPK
TCCM_0043.00000390		JGI_metaG	ILRKESYWFNDVGTVASLDK
TCCM_0043.00000390		JGI_metaG	KESYWFNDVGTVASLDK
TCCM_0043.00000390		JGI_metaG	SGIKYPVIVRFDK
TCCM_0043.00000390		JGI_metaG	VNYSGVNTNNFSMSEVVEVSAPK
TCCM_0899.00000010		JGI_metaG	AINTALAMADLQPESIDYVNTHGTGSPLGDKTELAALK
TCCM_0197.00004440		JGI_metaG	SGPFGQIFRPDNFVFGQSGAGNNWAK
TCCM_0418.00004780		JGI_metaG	GSITSVQAIYVPADDLTDPAPATTFAHLDATTVLSR
TCCM_0865.00003260		JGI_metaG	EVAAFAQFGSDLDAATQQLLNR
TCCM_0211.00000030		JGI_metaG	VSQKEGALEEPNSK
TCCM_0263.00000200		JGI_metaG	NVVLEKKFGAPQIVNDGVTIAK
TCCM_0263.00000200		JGI_metaG	RALEKGMDILAESVAVTLGPK
TCCM_0525.00000030		JGI_metaG	GKGAFPSVMLMLTVPAVVAGVPK
TCCM_0525.00000030		JGI_metaG	KFDFAGSEIEKLK
TCCM_0525.00000030		JGI_metaG	VKEEEFVQAHQR
TCCM_0899.00000010		JGI_metaG	AINTALAMADLQPESIDYVNTHGTGSPLGDKTELAALK
TCCM_0899.00000010		JGI_metaG	VNPERVGLVVGGSNLQQR
TCCM_0995.00005240		JGI_metaG	FDGALNVDLTEFQTNLVPYPR
TCCM_0748.00000070		JGI_metaG	VVNSDIGILNIVK
TCCM_0838.00000020		JGI_metaG	RAKPIEIEEDFQKR
TCCM_0838.00000020		JGI_metaG	TFDYLSFHTPFGGMVK
TCCM_0838.00000020		JGI_metaG	VGIEALNVYGGSAK
TCCM_0838.00000020		JGI_metaG	YSLSMEEYEQLLSHSSTVAFGTR
TCCM_0877.00000340		JGI_metaG	AFDENPGLANLLLAPEFK
TCCM_0877.00000340	TCCM_0200.00005720	JGI_metaG	ASQDFNYNLNLGECAR
TCCM_0877.00000340		JGI_metaG	ATLPQNLTQAQR
TCCM_0877.00000340		JGI_metaG	ATLPQNLTQAQRDYFGAHTYER
TCCM_0877.00000340		JGI_metaG	RATLPQNLTQAQR
TCCM_0877.00000340		JGI_metaG	RATLPQNLTQAQRDYFGAHTYER
TCCM_0211.00000040		JGI_metaG	FGVGAFQESSPDVLDTTSMLNK
TCCM_0211.00000040		JGI_metaG	QESGAAFMADGYAR
TCCM_0211.00000040		JGI_metaG	SPAPETISYPHIR
TCCM_0307.00000540		JGI_metaG	AQGTIFGNGSGIVLLK
TCCM_0223.00000010		JGI_metaG	DLKEMQQVEVVIAPSLLTEGKVYQK
TCCM_0223.00000010		JGI_metaG	GVLGVGVPQATAVGDCAAAR
TCCM_0223.00000010		JGI_metaG	NDYYRETGNYVPVIADGGLITGGDICK
TCCM_0784.00003340		JGI_metaG	DQEGQDVLLFIDNIFR
TCCM_0784.00003340	TCCM_0011.00000280	JGI_metaG	VALVYGQMNEPPGAR
TCCM_0070.00000020		JGI_metaG	IIAASGDGNHTYVPQSDSIQTR
TCCM_0117.00000040		JGI_metaG	KLGQYVNIEVTSLRPYEDFAK
TCCM_0193.00000290		JGI_metaG	FAVETLEELRGFEPDINIYK
TCCM_0193.00000290		JGI_metaG	SQPQDLAVLLLTSGSTGISK
TCCM_0908.00000460		JGI_metaG	LALTTQAISASEADKWGLIDEYGNNTNQLISK
TCCM_0197.00004440		JGI_metaG	SGPFGQIFRPDNFVFGQSGAGNNWAK
TCCM_0899.00000020		JGI_metaG	NLGELADIFAEKLEARN
TCCM_0774.00000320		JGI_metaG	SAFITGQSPVRTGLTK
TCCM_0179.00000050		JGI_metaG	IGGKDYDLEAANLAHSR
TCCM_0179.00000050		JGI_metaG	NYSLVEIHSYPNVNHGFAR
TCCM_0755.00000190		JGI_metaG	ATGVNYDGNTNGISAPSSQSQASLEEGVYRK
TCCM_0755.00000190		JGI_metaG	YSQAIQDNDHIYGVIK
TCCM_0043.00000390		JGI_metaG	ESYWFNDVGTVASLDK
TCCM_0043.00000390		JGI_metaG	FDKVNYSGVNTNNFSMSEVVEVSAPK
TCCM_0043.00000390		JGI_metaG	ILRKESYWFNDVGTVASLDK
TCCM_0043.00000390		JGI_metaG	KESYWFNDVGTVASLDK
TCCM_0043.00000390		JGI_metaG	VNYSGVNTNNFSMSEVVEVSAPK
TCCM_0263.00000200		JGI_metaG	KFGAPQIVNDGVTIAK
TCCM_0877.00000340		JGI_metaG	AFDENPGLANLLLAPEFK
TCCM_0263.00000200		JGI_metaG	KFGAPQIVNDGVTIAK
TCCM_0877.00000340	TCCM_0200.00005720	JGI_metaG	ASQDFNYNLNLGECAR
TCCM_0755.00000190		JGI_metaG	MALTGNILSVIPAR
TCCM_0263.00000200		JGI_metaG	ALEKGMDILAESVAVTLGPK
TCCM_0263.00000200		JGI_metaG	FGAPQIVNDGVTIAK
TCCM_0838.00000020		JGI_metaG	SMSTYIQDYLGLSR
TCCM_0838.00000020		JGI_metaG	VGIEALNVYGGSAK
TCCM_0838.00000020		JGI_metaG	YSLSMEEYEQLLSHSSTVAFGTR
TCCM_0350.00000370		JGI_metaG	EETQNLAVNTASR
TCCM_0117.00000040		JGI_metaG	VIAIVDVESPDQLDQIIMDLPIVK
TCCM_0110.00005500		JGI_metaG	APANVGYNSVIAPVVK
TCCM_0110.00005500		JGI_metaG	LTNSDQEDLNITATGK
TCCM_0877.00000340		JGI_metaG	AFDENPGLANLLLAPEFK
TCCM_0755.00000190	TCCM_0824.00000140,TCCM_0414.00000100	JGI_metaG	LGVMASDPTELIEK
TCCM_0755.00000190		JGI_metaG	MALTGNILSVIPAR
TCCM_0193.00000290		JGI_metaG	SQPQDLAVLLLTSGSTGISK
TCCM_0263.00000200		JGI_metaG	ALEKGMDILAESVAVTLGPK
TCCM_0410.00002260		JGI_metaG	EKPYNAYEETINVPLVFSNPK
TCCM_0410.00002260		JGI_metaG	ETDTLASAIDLLPTLAK
TCCM_0789.00003890		JGI_metaG	SYELPDGQVITIGNER
TCCM_0148.00002430		JGI_metaG	AVFVDLEPTVIDEVR
TCCM_0908.00000460		JGI_metaG	LALTTQAISASEADKWGLIDEYGNNTNQLISK
TCCM_0197.00004440		JGI_metaG	SGPFGQIFRPDNFVFGQSGAGNNWAK
TCCM_0908.00000460		JGI_metaG	LALTTQAISASEADKWGLIDEYGNNTNQLISK
TCCM_0197.00004440		JGI_metaG	SGPFGQIFRPDNFVFGQSGAGNNWAK
TCCM_0784.00003340		JGI_metaG	DQEGQDVLLFIDNIFR
TCCM_0789.00003890		JGI_metaG	SYELPDGQVITIGNER
TCCM_0518.00000920		JGI_metaG	GYSFTTTAER
TCCM_0110.00005500		JGI_metaG	APANVGYNSVIAPVVK
TCCM_0110.00005500		JGI_metaG	LTNSDQEDLNITATGK
TCCM_0263.00000200		JGI_metaG	GMDILAESVAVTLGPK
TCCM_0263.00000200		JGI_metaG	KFGAPQIVNDGVTIAK
TCCM_0877.00000340		JGI_metaG	AFDENPGLANLLLAPEFK
TCCM_0877.00000340		JGI_metaG	AFDENPGLANLLLAPEFKQTILDR
TCCM_0877.00000340	TCCM_0200.00005720	JGI_metaG	ASQDFNYNLNLGECAR
TCCM_0877.00000340		JGI_metaG	ATLPQNLTQAQR
TCCM_0877.00000340		JGI_metaG	RATLPQNLTQAQR
TCCM_0140.00000060		JGI_metaG	DQFTQTGIIPGSSIR		Synechococcus
TCCM_0838.00000020		JGI_metaG	VGIEALNVYGGSAK
TCCM_0838.00000020		JGI_metaG	YSLSMEEYEQLLSHSSTVAFGTR
TCCM_0211.00000040		JGI_metaG	YNSVVTHPK
TCCM_0200.00005720	TCCM_0877.00000340	JGI_metaG	ASQDFNYNLNLGECAR
TCCM_0200.00005720		JGI_metaG	ICSYAQGMALLAK		Synechococcus
TCCM_0117.00000040		JGI_metaG	VIAIVDVESPDQLDQIIMDLPIVK
TCCM_0043.00000390		JGI_metaG	ESYWFNDVGTVASLDK
TCCM_0043.00000390		JGI_metaG	FDKVNYSGVNTNNFSMSEVVEVSAPK
TCCM_0043.00000390		JGI_metaG	VNYSGVNTNNFSMSEVVEVSAPK
TCCM_0877.00000340		JGI_metaG	AFDENPGLANLLLAPEFK
TCCM_0877.00000340	TCCM_0200.00005720	JGI_metaG	ASQDFNYNLNLGECAR
Bin7_st11_52855		Bin7_st11.fasta	AWTLESFTHPSQDIIAEAQRLNLDTGIAALPSYYMR
Bin10_st2_13738		Bin10_st2.fasta	QAAPHAVAPAFGSLSTEQLGR
Bin10_st2_11979		Bin10_st2.fasta	LELGTCIYNALDSAFVLAGR
bin17_st2_61339		bin17_st2.fasta	GADLTGAVFSDSVNLNGVSFIR
bin4_st18_26879		bin4_st18.fasta	FGFIDPKGEEVIALEYDGAR
bin4_st18_26879		bin4_st18.fasta	FGFIDPKGEEVIALEYDGAR
Bin10_st2_12377		Bin10_st2.fasta	YDDHAGPLGIGGFFFWYDMRAR
bin4_st18_22682		bin4_st18.fasta	LGNDAAALTALNSVR
Bin12_st2_19165		Bin12_st2.fasta	LVGEEQVAPYVTPRAVQTTYGGGARDAHIILLR
bin4_st18_26879		bin4_st18.fasta	FGFIDPKGEEVIALEYDGAR
bin17_st2_61339		bin17_st2.fasta	GADLTGAVFSDSVNLNGVSFIR
Bin6_st16_tuft_4935		Bin6_st16_tuft.fasta	RIELSAAALNDYQGTYAADK
bin16_st2_50160		bin16_st2.fasta	FAIAVANAGTFNQIGDQLWQILPNNVELTGIVTCGASDR
bin4_st18_26879		bin4_st18.fasta	FGFIDPKGEEVIALEYDGAR
bin4_st18_21969		bin4_st18.fasta	NFRLNLIPYLPISNLSPEVIK
Bin7_st11_56153		Bin7_st11.fasta	AAVAPYPVTTYTFDEDRPNAPTHFFGAFTTR
Bin6_st11_48519		Bin6_st11.fasta	FEAGIVLDEDNDDTAERDGAFRTDAK
Bin6_st11_51340		Bin6_st11.fasta	LVEILAGPNTIPR
Bin6_st11_51340		Bin6_st11.fasta	TSGTKYNAGDYYLTEGNVGNPR
Bin12_st2_20069		Bin12_st2.fasta	YEYIESDDSSGIR
bin4_st18_26879		bin4_st18.fasta	FGFIDPKGEEVIALEYDGAR
Bin6_st16_tuft_4935		Bin6_st16_tuft.fasta	RIELSAAALNDYQGTYAADK
bin4_st18_26879		bin4_st18.fasta	FGFIDPKGEEVIALEYDGAR
bin17_st2_56232		bin17_st2.fasta	MQDPMMQPDGEPAPLDGKRMIFGGFETIVGL
Bin6_st16_tuft_4935		Bin6_st16_tuft.fasta	RIELSAAALNDYQGTYAADK
Bin6_st16_tuft_4935		Bin6_st16_tuft.fasta	RIELSAAALNDYQGTYAADK
bin4_st18_19261		bin4_st18.fasta	ASAAEATQEAVQTR
bin4_st18_25012		bin4_st18.fasta	ASFQNMPLSIELDEVGKMLK
Bin6_st16_tuft_4935		Bin6_st16_tuft.fasta	RIELSAAALNDYQGTYAADK
Bin10_st2_9924		Bin10_st2.fasta	VRAQAMVNAGDAEQRLAALR
Bin7_st11_57112		Bin7_st11.fasta	ENNVSGLLETTYYIKTKPK
bin4_st18_22010		bin4_st18.fasta	LWQALNWSNKPLKFDLEVLQVVLEK
bin4_st18_23787		bin4_st18.fasta	EGGFKVEIQLNDK
bin11_st14_5186		bin11_st14.fasta	AELAGIVDGNLR
bin11_st14_5889		bin11_st14.fasta	KATTISAAGQLDRLPR
bin17_st2_61339		bin17_st2.fasta	GADLTGAVFSDSVNLNGVSFIR
Bin6_st16_tuft_4935		Bin6_st16_tuft.fasta	RIELSAAALNDYQGTYAADK
Bin12_st2_16899		Bin12_st2.fasta	IYEAVEQNMLGLNR
Bin10_st2_14082		Bin10_st2.fasta	GEIRPNPIVMPVTYGRNSTFESRFIASGASVR
bin4_st18_19261		bin4_st18.fasta	ASAAEATQEAVQTR
Bin10_st2_11979		Bin10_st2.fasta	LELGTCIYNALDSAFVLAGR
bin4_st18_26879		bin4_st18.fasta	FGFIDPKGEEVIALEYDGAR
Bin6_st16_tuft_4935		Bin6_st16_tuft.fasta	RIELSAAALNDYQGTYAADK
bin11_st14_3530		bin11_st14.fasta	IAEDFNIRPSIGALSAFYDK
bin20_st4_53222		bin20_st4.fasta	NNPADVQTLHELRQEIGAAMSNADDQDVR
bin4_st18_23787		bin4_st18.fasta	EGGFKVEIQLNDK
bin4_st18_26879		bin4_st18.fasta	FGFIDPKGEEVIALEYDGAR
bin17_st2_61339		bin17_st2.fasta	GADLTGAVFSDSVNLNGVSFIR
Bin6_st11_48519		Bin6_st11.fasta	FEAGIVLDEDNDDTAER
Bin6_st11_48519		Bin6_st11.fasta	FEAGIVLDEDNDDTAERDGAFR
Bin6_st11_48519		Bin6_st11.fasta	IQLNIVGENEAGLR
bin16_st2_50283		bin16_st2.fasta	EKEREIAEQK
